# Supplementary material for: Evolutionary fates of universal stress protein paralogs in Platyhelminthes
Source: BMC Evol Biol. 2018 Feb 1;18:10. doi: 10.1186/s12862-018-1129-x (PMC5793430; doi:10.1186/s12862-018-1129-x)
Supplement: Supplementary file 1 — Details of each primer designed for the six USP genes. Table S2. USP orthologues relationship between Platyhelminthes species. Table S3. Motif scanning in promoter regions of the USP genes. Table S4 SELECTON results for Cestoda species. Table S5. IDs used for M. lignano and G. salaris in the phylogenetic analysis. (XLSX 37 kb) [file 12862_2018_1129_MOESM1_ESM.xlsx]

## Sheet: Table S1. qPCR primers
Table S1. Details of each primer designed for the six USP genes.
Amplification efficiency was calculated with LinRegPCR software. EF-1α (ampliffication efficiency of 90.4%) was used as a normalizer gene.
Gene ID	Primer sequence (Forward/Reverse) 5' -> 3'	Amplicon length (bp)	Tm	Amplification efficiency (%)
EgrG_001076900	GTAAAAGGCAAATCCTCCTCGCTG/CCCCAATCTTTTCTGACGGTTGAC	300	86.2	86.8
EgrG_000779700	CGGCTCAGTGAGTGTCGATGATG/TGAGAAGGTGGTGGGAGACGCTAC	227	88.6	86.8
EgrG_000873400	TGAAGTGCGAATCGACATAGAAGGC/TGCTCCAGACAAAATGCCCTGAC	253	85.5	81.7
EgrG_000873500	AGTTGGACATCAGTCCGGGCCT/GAAGTCGCCTGCAGCTCGTACA	101	87.8	87.7
EgrG_000873600	GGATTCGATGCGAAGGCTTTTG/CGGCTGCCAACGATGATATGGT	104	84.3	86.6
EgrG_000873800	GAACCTGTGTACACAACTCCAGCGA/AAGTCCACGGGAGCCAATAACGAT	255	86.3	86.9

## Sheet: Table S2. Orthol. relationship
Table S2. USP orthologues relationship in Platyhelminthes
The orthologues relationship were initially obtained by reciprocal BLASTn within Cestoda (Echinococcus granulosus vs Echinococcus canadensis vs Echinococcus multilocularis vs Taenia solium vs Hymenolepis microstoma), and Trematoda (Schistosoma mansoni vs Schistosoma haematobium; and Opistorchis viverrini vs Clonorchis sinensis) species. The genes shared by all platyhelminthes were defined as ance…
PHYLLUM	MOLLUSCA			ANNELIDA			PLATYHELMINTHES
CLASS	Cephalopoda	Gastropoda	Bivalvia	Clitellata	Polychaeta		Cestoda					Trematoda				Turbellaria		Monogenea
SPECIES	O. bimaculoides	L. gigantea	C. gigas	H. robusta	C. teleta		E. granulosus	E. multilocularis	E. canadensis	T. solium	H. microstoma	C. sinensis	O. viverrini	S. mansoni	S. haematobium	S. mediterranea	M. lignano	G. salaris
SEQUENCE ID				HelroG188754, HelroG65703, HelroG194412, HelroG186168, HelroG184845	CapteP172559, CapteP172328		EgrG_09018	EmuJ_09018	Ecan_00936	TsM_07401	HmN_08518	Csin110043	T265_12941	Smp_205720	D_00276	SMU15000589, SMU15026767, SMU15009166		Gsa02	Ancestral USPs shared by Platyhelminthes	USP genes with one intron
							EgrG_07258	EmuJ_07258	Ecan_00851	TsM_04573	HmN_07746	Csin104032	T265_01174	Smp_001000	A_07787		Mli03, Mli05, Mli06, Mli08	Gsa04		Retrocopies generated from the USP that has an intron
							EgrG_10769	EmuJ_10769	Ecan_09231	TsM_10422	HmN_06308			Smp_200240	A_05680
							EgrG_20248	EmuJ_00653	Ecan_07050	TsM_11924	HmN_00990	Csin112002	T265_05585	Smp_076400	A_07834	SMU15030243				Ancestral intronless USP
							EgrG_06206	EmuJ_06206	Ecan_01233	TsM_05240	HmN_09872	Csin112617	T265_03499	Smp_031300	A_04567			Gsa03
							EgrG_07797	EmuJ_07797	Ecan_04363	TsM_10056	HmN_00323	Csin108914	T265_00316	Smp_043120	A_03767	SMU15011836	Mli16, Mli43	Gsa06, Gsa05, Gsa01,	Lineage- specific USP losses/expansions in Platyhelminthes	Platyhelminthes USPs generated from continuous events of retrotransposition and tandem duplication of the ancestral USPs
							EgrG_09839	EmuJ_09839	Ecan_08199	TsM_09222	HmN_01226	Csin113016	T265_04215	Smp_097930	A_04226	SMU15027288
							EgrG_08111	EmuJ_08111	Ecan_07161	TsM_08641	HmN_09725	Csin109179	T265_08146	Smp_136870	A_04288	SMU15039964
							EgrG_08734	EmuJ_08734	Ecan_5343a	TsM_12053	HmN_05622	Csin100632	T265_13453	Smp_136890	A_06342	SMU15000574
							EgrG_08735	EmuJ_08735	Ecan_5343b	TsM_07188	HmN_05623	Csin110041	T265_02176a	Smp_202690	A_04393	SMU15013960	Mli01, Mli02, Mli11, Mli12, Mli15, Mli21, Mli23, Mli29, Mli42, Mli55, Mli60, Mli69, Mli09, Mli13, Mli14, Mli17, Mli18, Mli25, Mli26, Mli30, Mli32, Mli33, Mli34, Mli37, Mli41, Mli45, Mli46, Mli47, Mli48, Mli50, Mli53, Mli58, Mli61, Mli63, Mli64, Mli70, Mli71, Mli73, Mli77, Mli78, Mli81, Mli82
							EgrG_08736	EmuJ_08736	Ecan_5343c	TsM_03450	HmN_05625	Csin107891	T265_02177			SMU15021576
							EgrG_08738	EmuJ_08738	Ecan_5343d	TsM_03451	HmN_05627	Csin107892	T265_02178a			SMU15022303
							EgrG_USPps1	EmuJ_USPps1	Ecan_USPps1	TsM_12052	HmN_05620	Csin110039	T265_02178b			SMU15022940
							EgrG_USPps2	EmuJ_USPps2	Ecan_USPps2	TsM_USPps1	HmN_05621	CsinSc585new	T265_02179			SMU15024145
							EgrG_USPps3	EmuJ_USPps3	Ecan_USPps3	TsM_USPps2	HmN_05624	Csin107893	T265_02180			SMU15031148
							X	X	X	X	HmN_00324	Csin107894	T265_02181			SMU15031762
							X	X	X	X	HmN_USPps1	Csin107895	T265_02182			SMU15031763
												Csin109909	T265_01077*			SMU15039010
												Csin109910	T265_01077*

## Sheet: Table S3. DNA motifs
Table S3. Motif scanning in promoter regions of the USP genes.
The motif discovery was performed with the MEME suite tool. The typical heptanucleotide -CCAATCA- motif is represented by the color red. The other motif, where only the sequence -CCAAT- is conserved, is denoted in color orange. Except for TsM_09222 in Cestoda, and Csin109179, Csin107892, Smp_205720, Smp_043120, Smp_136890, D_00276, and A_06342 in Trematoda, all the DNA motifs are located between …
Cestoda class					Trematoda class
Gene ID	Motif		Strand	Start/End	Gene ID	Motif		Strand	Start/End
EgrG_09018			Plus/Minus	394-403/418-427	Csin110043			Plus/Minus	363-372/394-403
EgrG_07258			Plus/Minus	427-436/405-414	Csin104032			Plus/Minus/Minus	337-346/369-378/403-412
EgrG_10769			Minus/Plus	406-415/423-432	Csin112002			Minus	411-420
EgrG_20248			Plus/Plus	348-357/414-423	Csin112617			Minus	379-388
EgrG_06206	Not detected				Csin108914			Plus	398-407
EgrG_07797			Minus	313-322	Csin113016			Minus	392-401
EgrG_09839	Not detected				Csin109179			Plus	238-247
EgrG_08111			Minus	395-404	Csin100632			Minus	368-377
EgrG_08734			Plus	439-448	Csin110041			Plus/Minus	383-392/407-416
EgrG_08735	Not detected				Csin107891			Plus	415-424
EgrG_08736			Plus/Plus	427-436/395-404	Csin107892			Plus	92-101
EgrG_08738			Plus/Plus	427-436/399-408	Csin110039			Plus	417-426
EgrG_USPps1	Not detected				CsinSc585new			Plus/Plus	383-392/406-415
EgrG_USPps2	Not detected				Csin107893			Plus	381-390
EgrG_USPps3	Not detected				Csin107894			Plus	424-433
TsM_10422			Minus/Plus	403-412/421-430	Csin107895	Not detected
TsM_07401			Plus/Minus	392-401/418-427	Csin109909			Minus	426-435
TsM_04573			Minus/Plus	404-413/427-436	Csin109910			Minus	381-390
TsM_11924			Minus/Plus/Plus	291-300/345-354/409-418	T265_12941			Plus/Minus	378-387/409-418
TsM_05240			Minus/Minus	342-351/372-381	T265_01174			Plus/Minus	337-346/403-412
TsM_10056	Not detected				T265_05585			Minus	411-420
TsM_09222			Plus	141-150	T265_03499/12260			Plus/Minus/Plus	368-377/400-409/439-448
TsM_08641			Minus	395-404	T265_00316			Plus	398-407
TsM_12053			Plus	438-447	T265_04215			Minus	446-455
TsM_07188	Not detected				T265_08146			Plus	418-427
TsM_03450			Plus/Plus	426-435/394-403	T265_13453			Minus	367-376
TsM_03451			Plus/Plus	427-436/397-406	T265_02176a			Plus	383-392
TsM_12052			Plus/Plus	155-164/381-390	T265_02177			Plus	425-434
TsM_USPps1	Not detected				T265_02178a			Plus	416-425
TsM_USPps2	Not detected				T265_02178b			Plus	415-424
HmN_08518			Plus/Minus	387-396/413-422	T265_02179			Plus	383-392
HmN_07746			Minus/Plus	412-421/368-377	T265_02180			Plus	380-389
HmN_06308			Plus	419-428	T265_02181			Plus	424-433
HmN_00990			Plus/Minus	355-364/383-392	T265_02182			Plus	417-426
HmN_09872			Plus/Minus/Minus	309-318/346-355/401-410	Smp_205720			Plus	248-257
HmN_00324	Not detected				Smp_001000			Plus/Plus/Plus/Minus	301-310/326-335/356-365/394-403
HmN_01226	Not detected				Smp_200240			Plus/Plus/Plus	328-337/356-365/385-394
HmN_09725	Not detected				Smp_076400			Minus/Plus	293-302/330-339
HmN_05622			Minus	447-456	Smp_031300			Plus	376-385
HmN_05623	Not detected				Smp_043120			Minus	258-267
HmN_05625			Plus/Plus	391-400/427-436	Smp_097930	Not detected
HmN_05627			Plus/Plus	399-408/427-436	Smp_136870			Plus/Plus	384-393/411-420
HmN_05620			Minus	323-332	Smp_136890			Plus	235-244
HmN_05621	Not detected				Smp_202690			Plus	404-413
HmN_05624	Not detected				D_00276			Plus/Plus	285-294/319-328
HmN_00323			Minus	392-401	A_07787			Plus/Minus	370-379/407-416
HmN_USPps1	Not detected				A_05680			Plus	335-344
					A_07834			Minus/Plus	294-303/333-342
					A_04567			Plus	376-385
					A_03767			Minus/Minus	278-287/369-378
					A_04226	Not detected
					A_04288			Plus/Plus	373-382/400-409
					A_06342			Plus	231-240
					A_04393			Plus	404-413

## Sheet: Table S4. SELECTON analysis
Table S4. SELECTON results for Cestoda species
SELECTON results for 63 codon sequences from Cestoda species. Colors (from orange to pink) were adapted from the SELECTON server program. EgrG_08736 was used as reference sequence. Amino acids with positive selection in PAML (M7 vs. M8) are indicated with one (probability > 95%) and two asterisks (probability > 99%). EgrG_08736 was used as reference sequence.
Site	Amino acid		Selecton color range
1	R		7	Purifying selection
2	K*		6
3	Y		5
4	L		4
5	L		3
6	P		2
7	I		1	Positive selection
8	D
9	T
10	S*
11	E
12	N
13	C
14	K
15	R**
16	A
17	A
18	K
19	F
20	Y
21	S
22	E
23	N
24	L
25	H
26	R
27	G**
28	D
29	D
30	T
31	I
32	I
33	F
34	L
35	H
36	V
37	I
38	E
39	P
40	N*
41	L
42	K
43	A*
44	N*
45	S*
46	K*
47	N
48	I
49	A
50	R
51	K
52	E
53	D
54	S*
55	E*
56	I
57	H
58	E
59	T
60	T
61	S*
62	Q*
63	L
64	Q
65	K
66	T*
67	V
68	D
69	M**
70	G
71	K
72	A*
73	L
74	G
75	H
76	K
77	Y
78	L
79	A
80	W
81	G
82	R
83	E
84	A
85	G
86	F
87	D
88	A
89	K
90	A
91	F
92	V
93	R
94	S
95	D
96	S
97	K
98	P
99	G
100	V
101	A
102	I
103	I
104	K*
105	A*
106	A
107	K*
108	E
109	L
110	E*
111	V
112	D
113	H
114	I
115	I
116	V
117	G
118	S
119	R
120	G
121	L
122	N
123	A
124	L
125	G
126	R
127	T
128	L
129	L
130	G
131	S
132	V
133	S
134	S
135	Y
136	V
137	I
138	H
139	H
140	S
141	Q**
142	V
143	P
144	V
145	T
146	V
147	V
148	P
149	C

## Sheet: Table S5. IDs for Mli & Gsa
Table S5. IDs used for M. lignano and G. salaris in the phylogenetic analysis
The Wormbase ParaSite ID with the word "bis" at the end, indicates a tandem USP copy of the gene.
Macrostomum lignano		Gyrodactylus salaris
	WormBase ParaSite ID		WormBase ParaSite ID
Mli01	maker-uti_cns_0008829-snap-gene-0.2	Gsa01	Gsa_scf7180006947337
Mli02	maker-uti_cns_0004957-snap-gene-0.7	Gsa02	Gsa_scf7180006948138
Mli03	maker-uti_cns_0003577-snap-gene-0.11	Gsa03	Gsa_scf7180006948321
Mli04	maker-unitig_34986-snap-gene-0.2	Gsa04	Gsa_scf7180006949309
Mli05	maker-uti_cns_0005159-snap-gene-0.3	Gsa05	Gsa_scf7180006949533
Mli06	maker-uti_cns_0005159-snap-gene-0.3_bis	Gsa06	Gsa_scf7180006949586
Mli07	maker-unitig_40104-snap-gene-0.2
Mli08	maker-uti_cns_0003079-snap-gene-0.10_2
Mli09	maker-uti_cns_0009383-snap-gene-0.2
Mli10	maker-uti_cns_0004513-snap-gene-0.5
Mli11	maker-unitig_41261-snap-gene-0.2
Mli12	maker-uti_cns_0007368-snap-gene-0.6
Mli13	maker-uti_cns_0008619-snap-gene-0.3
Mli14	maker-uti_cns_0002433-snap-gene-0.42
Mli15	maker-uti_cns_0003241-snap-gene-0.9
Mli16	maker-uti_cns_0006466-snap-gene-0.9
Mli17	maker-uti_cns_0005519-snap-gene-0.5
Mli18	maker-uti_cns_0004783-snap-gene-0.16
Mli19	maker-unitig_8682-snap-gene-0.2
Mli20	maker-uti_cns_0002052-snap-gene-0.8
Mli21	maker-uti_cns_0005906-snap-gene-0.3
Mli22	maker-uti_cns_0003108-snap-gene-0.28
Mli23	maker-uti_cns_0005373-snap-gene-0.4
Mli24	maker-uti_cns_0006836-snap-gene-0.2
Mli25	maker-uti_cns_0009384-snap-gene-0.22
Mli26	maker-uti_cns_0008615-snap-gene-0.6
Mli27	maker-uti_cns_0008347-snap-gene-0.9
Mli28	maker-uti_cns_0003466-snap-gene-0.1
Mli29	maker-unitig_23471-snap-gene-0.1
Mli30	maker-uti_cns_0000459-snap-gene-0.6
Mli31	maker-uti_cns_0001159-snap-gene-0.3
Mli32	maker-uti_cns_0003509-snap-gene-0.2
Mli33	maker-uti_cns_0008089-snap-gene-0.7
Mli34	maker-uti_cns_0002057-snap-gene-0.9
Mli35	maker-uti_cns_0004992-snap-gene-0.23
Mli36	maker-uti_cns_0006456-snap-gene-0.4
Mli37	maker-uti_cns_0001104-snap-gene-1.12
Mli38	maker-uti_cns_0000449-snap-gene-1.4
Mli39	maker-unitig_3071-snap-gene-0.2
Mli40	maker-uti_cns_0000594-snap-gene-0.7
Mli41	maker-uti_cns_0000438-snap-gene-1.16
Mli42	snap_masked-uti_cns_0004539-processed-gene-0.1
Mli43	maker-uti_cns_0011562-snap-gene-0.6
Mli44	maker-uti_cns_0017364-snap-gene-0.2
Mli45	maker-uti_cns_0010341-snap-gene-0.4
Mli46	maker-uti_cns_0010070-snap-gene-0.2
Mli47	maker-uti_cns_0017143-snap-gene-0.1
Mli48	maker-uti_cns_0017143-snap-gene-0.1_bis
Mli49	maker-uti_cns_0011319-snap-gene-0.5
Mli50	maker-uti_cns_0011302-snap-gene-0.3
Mli51	maker-uti_cns_0011441-snap-gene-0.6
Mli52	maker-uti_cns_0009999-snap-gene-0.2
Mli53	maker-uti_cns_0046096-snap-gene-0.4
Mli54	maker-uti_cns_0014644-snap-gene-0.2
Mli55	maker-uti_cns_0009431-snap-gene-0.2
Mli56	maker-uti_cns_0009431-snap-gene-0.2_bis
Mli57	maker-uti_cns_0016119-snap-gene-0.2
Mli58	snap_masked-uti_cns_0006008-processed-gene-0.10
Mli59	snap_masked-unitig_29592-processed-gene-0.0
Mli60	maker-uti_cns_0017218-snap-gene-0.5
Mli61	snap_masked-uti_cns_0001741-processed-gene-0.7
Mli62	maker-uti_cns_0045642-snap-gene-2.55
Mli63	snap_masked-unitig_30028-processed-gene-0.0
Mli64	snap_masked-unitig_27420-processed-gene-0.1
Mli65	maker-uti_cns_0011129-snap-gene-0.5
Mli66	maker-uti_cns_0011129-snap-gene-0.5_bis
Mli67	maker-uti_cns_0011483-snap-gene-0.2
Mli68	maker-uti_cns_0010964-snap-gene-0.2
Mli69	maker-uti_cns_0012172-snap-gene-0.6
Mli70	snap_masked-unitig_27506-processed-gene-0.0
Mli71	maker-uti_cns_0011351-snap-gene-0.6
Mli72	snap_masked-uti_cns_0000798-processed-gene-0.0
Mli73	maker-uti_cns_0048103-snap-gene-0.2
Mli74	maker-uti_cns_0017412-snap-gene-0.2
Mli75	maker-uti_cns_0048676-snap-gene-0.5
Mli76	maker-uti_cns_0047866-snap-gene-0.23
Mli77	maker-uti_cns_0015339-snap-gene-0.3
Mli78	snap_masked-unitig_44741-processed-gene-0.0
Mli79	snap_masked-uti_cns_0019108-processed-gene-0.1
Mli80	snap_masked-uti_cns_0007167-processed-gene-0.0
Mli81	snap_masked-uti_cns_0008110-processed-gene-0.1
Mli82	snap_masked-uti_cns_0006593-processed-gene-0.0
Mli83	snap_masked-uti_cns_0045768-processed-gene-0.0
