# Supplementary material for: Evolutionary fates of universal stress protein paralogs in Platyhelminthes
Source: BMC Evol Biol. 2018 Feb 1;18:10. doi: 10.1186/s12862-018-1129-x (PMC5793430; doi:10.1186/s12862-018-1129-x)
Supplement: Supplementary file 2 — Protein and upstream sequences. (TXT 117 kb) [file 12862_2018_1129_MOESM2_ESM.txt]

USP protein sequences

>A_03767
MTDAGESSRVILIPIDGSDHCDRAFRWYLENMKRDTDCITFVHVIEPVYNTPAIGMTMESPPIPDMTRVMEESIEQGKKLGQKYMHEAKSHKLNAKAFLHVDTKPGSSLVKAISDHKANVILMGNRGLGAIRRTFLGSVSDYVLHHAHIPVVIVPPQERQ
>A_04226
MGVNTEGKKVVFLPVDASDHSARAFQWYLDNLRGENDELHFSFVIKPIFTTPTVELAMASSPITDIMQSTQENIENAKKLLQKYLIKARRFGISCQAFVHVHAKPGPTLVKFAEEQKADIIIMGSRGLGLIGRTLLGSVTNYVMLHTKTPLVVIPPPVK
>A_04288
MPGLISTEESKVIRKILIPIYESSEAHKAILWYVNNLKLPGDLIIFLHVIEPILPSALSGLSSQYETLPYNDKYHVSEKIMNKAKLLCQELVHEANIYGIKSEAMIQIDTKPGPAIIKMINEQHIDNIIMLKRSLSFIKRAITGSVSSYVLHHSNIPVTILSSMNN
>A_04393
MSESTTKQRVVLLPIDGSEHAERAFHWYLNNMKSSNDIVKFVNIVEPVYNTPAVGLTMETPPLTDITKIMQDSIDKGKLLGKKYISEAKKYDINCQAFLHVDNRPGAAILKSIEDHNANLIIMGSRGLGVLRRTFLGSVSDYVLHHAHIPVVIVPPK
>A_04567
MTSNCVRRVLLPIDGSEHSKRAVNWYLSEFSRPDDFAYFFHVVEANYSKSTANETHDHGKELNINLDKNIKMYSELGKILGDKLHDDLKNSHIQMEYVMQIGSKPGELIINAAKERSVDVILIGNRGLGAFRRTFLGSVSEYVLHHCNVPFIIIPPSISS
>A_05680
MNRRPSGFSKPPIIGSRSVLIAVDGSEHSKKAFQYYLKWLQRPDDTITIYHAVEPVSLPTISLSNPISIPSDEWSNLVEVNVKRVRELEQDYSTDCLAHNLTYQFLYESVNHIGESIIKKAEQMNTCLIIIGSRGLGAIKRTIMGSVSDYVVHHANTTICVVPWIDDTSQNTS
>A_06342
MTGSNSPKTTKVLRKVLIPLDNSNESKKALDWYQENMKRDGDLVIFVHVLDPIQPSALSALSYECESMPAGSSFHVPEEILKSARYLCQEMVHKATKYGIKSEGLIQIDNKPGPALVKTINERKIDAVVMSKRGSGFWKLNFTPNVTSYVLHHSNIPVSIIPPSNR
>A_07787
MDRRPSGFSKIPPIGSRSVLIAIDGSEHSKKAFQHYLKWLQRPDDTVTIYHAVEPVSLPTISLSNPISIPSDEWSNLVQTNVKRVRELENDYSTDCLAHNLTYQFLYEPVEHIGAAIVQNAEKYNVHLLIVGSRGLGAIKRTIMGSVSDYVVHHANTAVCVIPCITEQKNSCKN
>A_07834
MSETEQPSTSDGLDIGETKGATSMNDVTRKVLMPVDGSEHSERAFNWYMDNLMKTTDGLYLVHIVEPLSPGLNYNLASKSPSIKDDFSKHLNSLVESGRALRAKFFTRCEDSGLSARFTIHVGTKPGENIVRIATEHGVDLVIIGNRGIGTVKRTFLGSVSDYVLHHANVPVIIIPPPKHPKKK
>CGI_10001640
MEDMMEWYMKNAYHKGDHVIFVHCPEYHTVVQSPMVMADVTVLTDMWKEEEKRIKELLEKLGQQMKDHGIGGKVKSIGGSPGEVICQVAKDENAQLIVTGTRGMGKIRRTFLGSVSDYILHHAHVPVLVCRHKDDHKN
>CGI_10003818
MTPGNPDSITHAFAAEDKKANEVLEKVKAAIDGSGMECEFFKMSGDPGECIVQKAKDTEADLIVTGCRGLGTIRRTFIGSVSDFIIHHSDCPVFVCRH
>CGI_10004251
MLFTQFYKICVFEAPFSMDPEVFKDLVQKEVKRIQGELIEFAKYLRAMKLEGTVKSTHAQKPGEGILNIAKEVNASLIITGSRGQSKLRRTFLGSVSDYVMHHSPVPVLVCRREN
>CGI_10004461
MHGYDVHEAQQEIVKFLTPGWGFRPLALTLLSSDKSLVTNFLDSEETSVKKVAATFDSKVLKNKIDGKFIRINGDPGPGLVEVSVNEKAAMIVMGSRGLGTIRRTLLGSVSSYVMCHASVPVIVFRK
>CGI_10004734
MSEGGRRIAIGIDESDFAEQAFNYYADNMKKDDDYVILIHTPERYNVMDASATVLQEILEEVRVKVRKLEEKYKKKMEEKGLKAGKFVTRRGDPGEAIVHVAEKESCDLIITGSRGMGMIRRTILGSVSDYVLHHAHCPVLICKHEGYKK
>CGI_10005974
MSSESESVMANIGPNIGERRNVVIAMDGSEYAEGAFNWYMEHVHRADEDHALLVNIADHSHSLTHGSAWMSADPKLVEHAIREEEKKAKEMEKKLEGYLVETGIEGQVIITKGDPGPTLIKLADEFNAAYIVTGTRGHGKIRRTILGSVSDYVMHHSHVPVLIYRS
>CGI_10005975
MWKCQRWVSKDNNTKITENTPHGGNIILHITDRFGANVMVVIAIDGSKFSKEALQCEYNWNPVDGEVVRVFGHPGHQIVKKAHDVGADLVLTGSRGLGTIRRTVLGSISDYVIHHSNVPVIVCQHQ
>CGI_10005976
MKVLLANDGSKIAKDALEWYLQNLHMDDNRLYIVHVVDSRYGFENKDPVVPGDQHFFVLIHNEKEDKAKTLSAEMETFLKDNKISGEVNILYGDAGEEIVKRASEVDACLVVTGTRGLGVIRRTVLGSV
>CGI_10005976_bis
RFAKNMYQKDRDEVIVLHVTDHRHSSSFGSNWMPVDPTMVHMAYKEEEEKAKVAIKKLDAILMDAGVQGNVVRAHGIPGEQIIQKSEELGVTMIIIASRGLGKIRRTILGSVSDYVVHHSSVPVIGALRNECS
>CGI_10007259
MAETPKRRVVLAMDGSEYADYAFNWYVENFKMDGDYLTVVHSFEAKSISHAALGSDVKALGNVLEEEAKENKVILDLLRTKLASAGVAGEVKPLVGKPGETVVHEAHEQNADVILCGSRGHGKLRRTFMGSVSDYIVHHSHVPVV
>CGI_10007955
MSATRVLVAMDGSENSAMALKYYVESIHKPGNYVILAHCAEYLNLNYGMVSLSQADPSVVERTINEEEKRIHTLIEHLNNILKTHNMTGEVVRIQGGDPGHQIVEKTKEMNVDFLVTGSRGLGKLRRTLMGSVSDYLVHHAHIPVMVYKHTDKEHDKHQ
>CGI_10007956
MYFYDKQYAEKFHQDDDYVIAAHCVHYTITNPEELITSTKDEEKIRKVFEEDEKRILSVLNDIEALLAENKISGDVVRLGGQPETSILAKAEEVQAAMIVMGSRGLGTIRRTILGSVKYVKTLHQADKYVI
>CGI_10007956_bis
AALCAEYTGVDSGGESAGVLSITQAGFDVIEGLLQEDEKRILSTLNDIESLLIENQLEGEVIRLEGIPGVAIISKAREVNASMIVIGSRGFGRIRRTLMGSVSNFVVHHSPVPVALCKYEKRATEVP
>CGI_10008263
MAPRTIIVAMDGSDHAINAFHWFCKALKRDDDKVVMVYSVEIYDAMYSAQWFNVPYAVDRTALKAMLERHGEEIKKKLEEFAEIMKKEHVAGIVRSTHAEKPGEGILKAATDLNADMIVMGSRGLGTVRRTILGSVSDYILHHSPVPVIVCPPE
>CGI_10008264
MKRDTDKVVMVYTVEVTDAMTPKQWLHVPSSEQEIKTTIDKNMEKIKEKLAGFAKLMESEHATGTVRSAQSENPGEGIVKTAIELDADMIIMGSRGLGTIRRTILGSVSDYVVHHANVPVVVCPPS
>CGI_10008265
MADKQRTVVVAMDGRFCNSIKHDNDKVVMVYAVEVYGGIYSTQWLNGDALRKMIDKQHEEIKQKLHKFADIMKKEHASGTVRSVQAEDPGEGIIRAAEELGADLIVIGSRGMGVVRRTILGSVSDYVLQHSHIPVAVCPKVS
>CGI_10008267
MASEQHIGHRFVEVKHEFETKKEIIKKDKIELGNSISPKYEEIAFKLENQLANLDEGYEKLTTEISKQGEEWHREIDIVINKMKTEINEIKLKHESILKKHLNEIKQMQSLIEETLIVLGELEKSTEMITAIEYISKIKTFSKLPPRILGEVNAIDSKSPGEGIVQAAKEIHASFIVTGTRGLGKVRRTILGSVSDYILRHAPMPVVVCRYVEKKEQLWILDLVPKMFTVVTFVKMP
>CGI_10008268
MPILGEVNAIDSKSPGEGIVQAAKEIHASFIVTGTRGLGKVRRTILGSVSDYILRHAPMPVVVCRYVEKKGNLLRTIKT
>CGI_10008390
MFLREAGYCENVNRPGDHVIVVFGAEYKVSFMPGQVSESRLKEIQDEMSKEQQRVDGLTNKYVAQMREKNIKGEAVPITGKKPEEAIISKAEEVKAAMIVMGTRGLGTIRRTLMGSVSDYVVHHAGIPVIVVRS
>CGI_10014682
MATGKRTVVIAMDGSYHSGYAFQWYVDNIRKPNDVVYIVHSLERLRNEPFQTALGTADVQAVCNVLKEEEEQEKTLLDKLNELLKENKLTGEVKTGSGGKPGEVVIKIANEVGADMIVCGSRGHGKLRRTVMGVVSDFILHHSEVPVTICRHKPHNPELRKQNSLEPK
>CGI_10014683
METKERKVMIAMDGSVHAEFAFDWYLNSFRSPQDLVLLMHCIERHDKFHAALGSADVKMVCEILAQEEKEEANLKKQLEKKLIVNKLTGTVKTGVGNPGEMVISTAKKEHADVIICGCRGLGKLRRTFTGTVSDYIVHHSHVPVVVCRHPSHKDEIQHQK
>CGI_10014685
MGTADIQSVCNILSQEEETENKFKTDIENKLKAHGINGSVKTHYGKPGETIIQLANEAQASNIIIGSRGHGKLRRTLLGSVSDYVVHHSEVPVTVCRHKHFTDHAHK
>CGI_10015993
MATESKPSSKPSRVVAVAIDNSEYAEKAFDWYLEKIRRNDDVIVLIHIPESYDFSLAREWSPLALQKDAFDFTVPSPGVIRQLLDELEKNVKFLEDRYAEKVKAYGIDGKFRTGGGKPGEAILKIAREENATLIVTGTRGLGKIRRTVLGSVSDYVIHHSPVPVLVCRM
>CGI_10019991
MSEATPAKTRTVLIAIDGSEHSKYAFEWYCKSMHLPTDHVVMIHSVEFHTVLQTTQWYYTPYSFDSSTINDLMQTEAMHIKEKLEHFADLLREHNINGSVKSIHANRPGEGIVNAAREVNADVIITGSRGTGKLRRTFLGSVSDYVLHHSDVPVIVCRHKDLHDMHHHHEDHHH
>CGI_10022383
MATVIIAIDESYVDNLYKPDHRVILLHVMENLINVKDMSPGRIIELQREAQQKAATLKEKFSALAASSGIQAEVRIEKAEKPSHGIVDIANKENARFIVTGSRGMGVIRRTILGSVSDFILHHANCPVFVYKMQ
>CGI_10022384
MATVLIAIDESPFAENAFKWYVENFHKPANKVILLHVIENLGIQDMSPARYMELQREAKQKAEDLKQKYTDLAKSKGVESVDIQIKTSDKPEHSIVDLAEKLKVTYIVSGSRGMGVIRRTILGSTSDFILHHAHCPVLICKSG
>CGI_10022387
MELQRESDGKTSDLKQKFIDKASKLGIEAEFRVENADKPGHAIVDVAQKENATFVVTGTRGMGKFRRTIMGSVSDFVVHHAHCPVLVCRHKDK
>CGI_10022388
MATVVISVDESEFSEYALQWYVTNFHKPGNKVILLHVPESYINATTMSPGRVMELQRESDGKTSDLKQKFIDKASKLGIEAEFRVENADKPGHAIVDVAQKENATFVVTGTRGMGKFRRTIMGSVSDFVVHHAHCPVLVCRHKDK
>CGI_10022635
MAESAVTETASPDKQPDLTGQAKKTIQTKGNVVIFAMDGSDIAINALKWYASKCHRPEDVVVLVYAVEMSEIFTSAQWLQTPNTEDIDAFQTIFRHEIEKIQKKLQTFTKVLRQLEINGSVRSTHACKPGEGIINVAKELNATMIVTGSRGHGKLRRTLLGSVSDYLIHHADIPVLVCRHQSFN
>CGI_10025135
MADEAAKTDSGKTVVIAIDGSEQARNAFDWYKNNIFKDTDKVVLVHAVEMHEILNSQQWYATPYSFDKDTLFAILEKEKEKVTAKLEEFAQLLRDSKINGTVKSVHSSSPGEGICKIAKEVNADLIITGTRGMGSVRRTLLGSVSDYILHHAHVPVIVCRH
>CGI_10026502
MADDFSEPKRRGCIVVIAMDGSLHSQHAFEWYIENMHVKGDKVILVHCPEYKSLVNSPYLTTDPSKASELANEEERKIKEMFADWKEQIKRTEIDGCVVRTSGEPGRAIIKIARGEGADYIVMGSRGLGTLRKTFMGSVSDYIVHHAHIPVTVVRNRDEDNK
>CGI_10026521
MGSKEDRKPLASEILGEVNAIDSKSPGEGIVQAAKEIHASFIVTGTRGLGKVRRTILGSVSDYILRHAPMPVVVCRYVEKKGCKK
>CGI_10026523
MLKFAYGHKGHSSDVRVPSYGDLTETFPPRTVMVAMDGSEDSRFAFHWYVQNIHRPGDRVVIVFAVEFHSEHDSRWLFSFTESVEEKVGGSLDKERARHLETVKKFSKLLENSKILGEVNAIDSKSPGEGIVQAAKEIHASFIVTGTRGLGKVRRTILGSVSDYILRHAPMPVVVCRYVEKKGCEK
>CGI_10026620
MSVDKSLITNLIEGEETKVKKLAAKFEDLVKKYKIEGKIVRVNGEPGHGIIKVAEDEKAAMIVTGTRGMGTIRRKLLGSVSEYVIHHSPVPVLLVGEEL
>CGI_10026981
MDGSQHAEFAFQCEYALTLMSVDKSLITNLIEGEETKVKKLAAKFEDLVKKYKIEGKIVRVNGEPGHGIIKVAEDEKAAMIVTGTRGMGTIRRKLLGSVSEYVIHHSPVPVLVCRQE
>CGI_10026982
MPFIIFVKFIPLTLLSSDKSLVTNFLDSEETSVKKVAATFDSKVLKNKIDGKFIRINGDPGPGLVEVSVNEKAAMIVMGSRGLGTIRRTLLGSVSSYVMCHASVPVIVFRK
>CGI_10027596
MIKGLIIIALGILSFPAIFNYLDTIMLRSFCKTNTLNAIYLTHVRKTGDNIVLVHVPEFHGVIQAPAMLTDPGVVHELVKEEEIRTRQLVHKYSEKMKQFGLGGKMKQMTGKVGESIIETSRAEHADLIIVGTRGMSKVRRTFLGSVSDYLVHHANVPVLVCRHKEFDAQHDRVHHHHHHR
>CapteG221182
MDALFGQMSTRLSIRADRPLKLVHLTNTQWEDALKKDQAKVKELEEKFNTKILENGISGRIRSEGGSKPGEIIIRMAEEENATMIVMGTRGLGKVRRTIMGSSTGPIQQMLGIHFHAPRLASYLGNSE
>CapteG223233
MERPCTTAASPVRILIGINATNTSEAALKWYLRHLYLSTHLITLLHVSEDEFYPTFGYRAGLPKEEQFKVFSEKDRLIKAIQKKHQVILEDAGVEENSYRFVHKDGSPGSTITNMAEKSKTNAIVVGRKSQTMCVTHMRALDPSPFKVFRCI
>CapteP161721
MASTAPIKQDKRVSELVDDSAGGRVRSWSGTSFDGTGRARTFSLGGKKSRLVAIAVDGSEACERAFDWYCDILHQQDFFITLLHVPELADVAKSGGMAFSPAVWHEMWQKEKGTIAALKMRYEKKMEDRSIDGKWLTLNSQGKPGEAITKAASEYKAAMIVMGTRGQGSVRRTIMGSVSDYVAHHSKMPVLVYRSH
>CapteP163750
MPSVTLVAIDASPQAEAAFQWYLDHIHRDGNSIVILHSVDLTVLSEQDDVASSSDLLWSKQKGQIKSLEDKYRWKLNEKGLAGKIRTESGKPGEVIIRVSQQEKTSLIVIGSRGLSKLKRTIQGSVSDYVLHHAHCPVIVWRQQEPRGSSFERTSSVRSTASTSAPPPVQYSGTRRVSAPIARR
>CapteP171183
MATGNKKIIVLAVDDSVHSMRAVKHYLKVVHQPDCHVLLTHSAEIPYQPVQPLREEVVKDIVEHTAKAAQAVEEKYAKMLDDAKVPYELRSEFGHPGEYICKVAKEVSAAMIVMGTRGMGVLRRTIMGSVSDYVLHHSHCAVLVVRE
>CapteP172328
MATDGVQTNRTVLVAVDESEHSKQAFEWYLRTLYRPQDLVLICHCFEMPDLPCLSLKHGLNIPVEEWQKAIQDQLKKVEKLEADYEADMLMKKIHYKLKGEMNKAPGQGIIQVAEDENADLVVMGTRGLDVVRRTLLGSVSDYVVRHSRVPVLVCPSMPK
>CapteP172559
MSEDTAALQTDDNNGEAAQPEADTDMATKKTQVEEVRDRATSVGSGPRSRSASFCAGRVVVLAIDASENAKNAFDYYIDNVFKPEDTLVLSHIPEAPKLPTFSFKSGIAPPVEEWKKVIDDMNLKTRKLEEDYEGTCITKKLRYKVRGEAYKNPGEGLCRIAEEEGASIIIMGTRGLNAVKRALLGSVSEYVCRHSGIPTLIVPGPGRKRTKSRSGSIPENPK
>CapteP178947
MSNKEGGDIVVVAVDGSAQAGNALDWYMEHLHRPKNKVVLVHAMEPQAMPTRDSKSWDNQMQAKEKKRTEIEQIYKDKLKGVELDFDMEFDIEKPGELIVRTSTERNADYVVMGTRGLGKIRRTIMGSVSDYVVHHAHSPVIICRPPK
>CapteP18759
MATGQVPLTVIVAIDGSDIAEFALNWYLDGLHKEGNKVILFHAEEPLTVIGEVPSVESYEQMVEDGRQRSEKLEDKFRKILQNRNVQGEVHSVYGNRPGETVVESARKHGVDLIVMGTRGLNRNRRTMMGSCSDYVTHHAHCPVLVCRQGEGSSLVE
>CapteP192836
MSFSSSIWEGTFEQEKAKVAKLKSFYEKKMTEKGVTGKWLTLSTSKKPGEAIVKAIAEYKPVLAVMGARGISSFRKTLIGSVSDYVLHHATVPVIICKHHH
>CapteP202163
MACGDGERRVVALAVDSSEYAEYAFDWFAKYFHRPEHEVILVHIAEGFDITKARYAKYLHRQPNEIVCLHVPERFDMQKAQKEMARSGSMKEATEKQYSKITELEERFQHKMRQHNMRGTVLSVPSKTPGQTILETAREEKAFCIVMGTRGRSAIKKAILGSVSDHLIKNADIPVIVVRKRKDEVAP
>CapteP20968
MASGGDRVILAVDASKYSQNALKWYLEHMHKPNNKVYLVSCLEFPSMPSRDTWEAQTKAGREKGQELIEQFGPQLKERKIDFEVVMDYEKPGEYICHVAQDKNATCIVMGTRGMGKLRRTIIGSVSNYVLNHAHCPVLVCRHPKDEH
>CapteP20984
MAEGKPTKNVVIAIDGSDIAQQALDFYLQHLHQDGNRLILIHAAELPALPTSQAIYMSGELWEQMCEKEKEKVKQLEESYAQKMKAAHVSGTIKAVFSGRPGEIICETANEEKAIMIVMGTRGMGTLRRTILGSVSDYVVHHAHCPVVVCRH
>CapteP21111
MAESETAEKSASTSSSTHSHPTLHSDGSTDEKTIVVAVDFSERAEQAFNWYFDTLHKKSHKVICTHTIEPPDMHHADMYSISIDVFQQALDHTTLKVKELEKKYEEKMRSRHAHGKIVLKISNKPGEALVQVAKEQKADLVIMGTRGLGRIRRTILGSVSDYVVHHAHCPVLICRH
>CapteP21234
MAQKGNTNPLIIIGVDHSKLAEEALKYYIKHIHRKNYRILLVHVIELPDMTHARQAYLSPYALSELWNEELVKSKTLEEKLIAILAESDITDVKMRAEGGLKPGQVLCSVAVEEKAVMIVMGTRGMGKLRRTILGSVSDFVVHHAACPVVVCRQAKEEESEMEN
>CapteP212839
MEQAIRRPSVGCIEIPKVQTEHRALKKTNSSAPGAQPRADTALTRCAPDIACVRRTKVKERCVCLAVNGGSLSELVFQWYLDNTHRPGNRLVLIHVLEEIHTNLFPDEINRTSSSVESEYQRSLQNSAELKTRLSTKLNKLGVSFKFVARYGQPARVIVTVVQEEDADLVVVGYQVQGRLQRLLTGGSIANHVTKHAHCPVLVCRHKMKQKPTGWS
>CapteP21340
MTFKVLIAVDGSIHSEYAVEWYKAHIHDTEYSVVLAHVGEPEVNPSFGFRAGIAIPREQWDLMIKEQEAKVKNLLKKHSDHLKAGGVEHIKCVAESGNAGVRLIEIAEKNKVQMIAIGTRGQGTVARTVLGSVSDYVLHHSSVPVCIIHTPDVKSRSRSGSKVKDSTQM
>CapteP220518
MGGSQSTPAPAEPLAINNNAPKRNTGEADTVIIPVDGSKQSEAAFLWYLNHVHRKDNILHIRHCQELNQGAPLRSEHSYGFQSQTWSEIVEERKVEGMKIVEKYEGKLAEHNLKGTVEFSLADRPGEYLIDQTEHLKGSMIVMGTRGYINHCH
>CapteP220518_bis
KESNVVRVLHCQELHHSAPLSGEQFKADSWVDQMNQTRADSLKVVNRYEQRLKERNIKGSVQFEVGKPGEVVIQYADRFRGTHIVIGTRGFGLLRRTILGSVSEYVIHHSKIPVTIVPPETQSWFF
>CapteP221181
MTTEKAKTPEQVIVIALDASDQAENAVKWKQGQVGHIIYLEKMHRPGNRVVFVHCVELPEMSLDKAKDSHMSPGVLAGMWKEEEARTKELETNMKALLMEKSVPGVLRTATGKPGEVICRVAEEESAAMIVTGTRGMGKVRRTILGSVSDYLVHHAHCPVVVCRRPCDIKKRHASAGSEGKKSRHSSGESIKASIRKRFSSGGNKNQRSHSVSSQQSLDLDETKENEAEEAKEQ
>CapteP221183
MAAEHTLGGSSSPRTITVMLAVDKSIQAQEAFDFYADTLHVPGNRVVLVHVPEGPTVKLSEGMHLPDGEWQKMRDHEKKETSQLVKIFADKIAEKKITDSEYKTVHGTKPGEALVEAAKDIHATMIIIGTRGMGAMKRTLMGSVSTYVVHHAHVPVIICRTK
>CapteP221561
MAEKSVVVAIDESEHSLKALQFYLDTIHRKEDKVILTYSAEIPYQPVQPLREDIVTDILKKVRDDAVRIETKYKKFLGDKDVNFEVKSEFSHPGEFICKVSKEANAAMVVMGTRGMGTIRRTILGSVSDYVIHHAHCPVVVYKT
>CapteP221973
MGFRVLVAIDGSQYSEQAVSWYLKNVHLPKNEVILAHVSDVSFFPMFGFKSTESMELWKVEQQQKEETVKALVKRNKETLVKCGVKEVEFVSETGSPGPVLVDIAEKNNADLIVMGTRGAGTLSRTILGSVSDYVMHHAKSPVCICSHNPLPEPPPTDYWSEMFEGVANTSQGADEDDNAALGIFAET
>CapteP225081
MSSPSGQKRIIVIAVDASKQSDEAFNYYCENLHKPDNEVIVLHSPELSNVHMRMLKGDDAPYDEWQKIMQQEKERWSALEKKFTYQLKENNITHGKFMVEPSSKPGEAIVKASNDIGATMVITGTRGQGSLRRTIMGSVSDYVVHHAAVPVIVYRPRK
>CapteP225107
MKKVLIPIDWSDNAERAFDWYVYHLHRKGITVILSHFIEASKEKELREKQEKLQELQEVYENRLLQLKIEYLWLTGHGGSPGEFIVKTAHAEQVDMIIMGARGLCKIKKTILGSVSDYVIQKAKQPVLICKKS
>CapteP225362
MADEQKTTVIIAVDGSEHSKSAIACYVNRIHRPGNHVVLSHVIELPDVSHARESHMSPALLRELWEEEMGKSTEIEKKYQEWMKGHGVADVKIRLEGGLKAGQVICRVADEEHACMIVTGTRGLGTIRRTILGSVSDYLIHHSNCPVVVCRHSTD
>CapteP228160
MGGYLSSEGKTGASPDINRTNVAKTSPDVNNNPRNVVIIPVDRSKQAEAAFEWYLNHMHKEGHQVKILHIPDYPQPHPYYPDHTFKRYARTLHHHDDLVRIIHLQEFVIPEVRKYSPYAYIPPEAFLQQMEKAKQDGITLVQKYEKKLKDNNMQGDAHTEVGKPGESIIACADKYRANQIVMGTRGFGVLRRTILGSVSEYVIHHSKVPVTVVPREAQHWFF
>Csin100632
MASAGENKPRTVIFPIDGSEHCERAFQWYVDNAKRPDDNVKFISVIEPVYTSPAFGMAMETPPLPDVHRVMEETIQEGKKICQDKMKKAKSLNLESQAFLHVDSRPGPAIVKAVQEHGGNLVVMGNRGIGVVRRTFLGSVSDYVLHHARVPVVIVPPHGETAK
>Csin104032
MEPCCTGFCRTPSSSARSVLIAVDDSPPSKNAFKYYMRWLSRSDDAVTLYYALEPSSLPSVPLTNLGTIPNDEWSKIVHSKLECVKRLESQYVTDLQTKGLNYQFVYETADQVGKSIVSKAEKYRAKLVVMGSRRLGMLRRTLMGSVSDYVLHNASAAVCVIPHNVSIN
>Csin107891
MEGTIEKSGSEVSRKICIPLNPKHDLRQIFHWYGEHIRHENDSLLFVSIIKPQFTMPVLVGTAIEIPRTNVKRAKELCREAMQLAKKHGLKANSYIYVSTNQQKTLTQCLRELQPDLVLVEKQMKSRVLRKLTGDCQVRAVMASQNCVLIVLPP
>Csin107892
MEGTIDKSGSEVSRKICIPLNPKHDLRQIFHWYGEHIRHENDSLLFVSIIKPQFTMPVLVGTAIEIPRTNVKRAKELCREAMQLAKKHGLKANSYIYVSTNQQKTLTQCLRELQPDLVLVEKREKNTVLRKITGDCQVRAVMASQNCVLIVLPPLT
>Csin107893
MATVTAPNSTASSIRKVLIPIGPKSRMINVFDWYLSHAKQDGDYLIFVHTIKPNKFAKNLSLPMLIGTTVKISASSVEDGKHACREFMCLAKKNDLQAHSYMYVDSDLNAALRKAIKELKPDAVLVNRPGFDALKNRTANNIINFQKPAFPCTCYVCSSQKEQMTLLQCR
>Csin107894
MPVELSPDAVEARRRIILPIDNSEHSKRAMDWYFTHMQRENDFLIFVQVIEPTRNSSLMGVAIESVPSLLGTVIRVSEESVKDGKLICREAMQKANTHGLKAQSFLYVDTKPGVAILKAIVELKGDVVIIGSRGAGAIRRTILGSVSNHVLHHAHIPVIIVPPQHHHHHHHH
>Csin107895
MPIELAPEAVEALRRIVLPIDNSEHSKRAMDWYFANIQRENDFLLFVHVVEPTRNNSSLGVAIESAPSLLGTVLRVSEESIKEGKLICHEAMQKASANDVKGQAFLYVDTKPAAAILRAIAELKGDLVIIGSRGIGSMRRTILGSVSNHVLHYAHVAVTVIPPVDHQHHQHHHH
>Csin108914
MAQPANQEVSQQSDETKSRVILFPVDGSSHSERAFAWYVDNMKQDTDTVKFVSVIEPVYTTPAIGMAMESPPLPDMARVMEESIQAGKRLCQQCMHKAKAANVCCQAFLHVDSNPGQAIVKSIGEHKADLVIMGNRGAGLLRRTFLGSVSDYVLHHSHVAVIIVPPPAPEAK
>Csin109179
MYKHTTDVIDCLALRDQHELLPIGVCILHIVRPSQIGISCLRQNTHCERAFAWYVDNLKAPGDHLVFITIVEPVYPSHAFGVAMEAYIISDMAPVLDASITKGKRLCREKMQKAKELGLQAQAFLHVDSRPGHAVTEAIEGHNAAIVVMGSRGLGAFRRTVLGSVSGYVLHHSHVPVVIVPPQENE
>Csin109909
MATAPEVGAASAEEEPCAPEGRDSRIVMFPIDGSVHSERAFSWYVDNMRTPNDHAVFINVIEPVYSSPAFGMSMESPMQPDIARVMESSIASGKKLCQNKMKHAKELALPAQAFLHVDSRPGHAIIKALGGHNGDVIVMGSRGLGVIRRTFLGSVSDYVLHHSHVPVVIVPPPEEK
>Csin109910
MAATGAEPQDAGSEGDRVRVILFPIDGSTHSERAFTWYLDKMRAPSDRALFVGVIEPLHTSHAFGMAMETCTMPELERAMEIKTANCKKLCRDKMKHAKELELPSQAFLYVDHRPGNAVLKAVERHNANIVVIGSRGLGGVGRMVLGSVSEYVLHHSHVPVVIVPPAEGN
>Csin110039
MEGTIEKSGSEVSRKICIPLNPKHDLRQIFHWYGEHIRHENDSLLFVSIIKPQFTMPVLVGTAIEIPRTNVKRAKELCREAMQLAKKHGLKANSYIYVGTNQQKTLTQCLRELQPDLVLVEKQMKSRVLRKLTGDCQVRAVMASQNCVLVVLPP
>Csin110041
MSNSNKQRVLIPIMSKNQPSLALDYYLEHLKGTNDQLLIVHCVKTKHQGPPFASPEFLGVPQMPSNEKIAKCKELCAQVVASAKEQGMECESYIFYHSKREKALVNAIRHLKPHTAVVDGRCSASVKKRLLKASLPATYIAFFNNS
>Csin110043
MSTEKRMSVSVTNAARRICLPVDGSAHSSRAVEWYLAELYKPGDFIIFVHSLEAPNLPTVTVGAGLSLPIDSWTKALQENIDQTNKLRNEYGYLCESRRIPHDFAVMNGSRPGDGIIQAVEQYNANMIVMGCRGLGAIKRAFLGSVSDYVLHHADVPCIIVPSQGQ
>Csin112002
MSDEPRFSLSPSTDSVESCGNTKLADASRHILMPVDGSKHSERAFRWYLDHIMRPGDGLYLTHVVEPMSPALDYAKASKSPAIKEELNRHINELVQGGRVLRAKFIAECESRDLPAKFTLHVGSKPAEHIVRLAQEQGFDMIVMGNRGIGTIRRTFLGSVSDHIIHNAGLPVIIVPPPKVPKQK
>Csin112617
MVSPKARRILFPIDRSDHSKRAIQWYLDRFAWENDALYLVHVVEPNYSRRFSEVSPDDHTSALTNKMKESVAAGEQVGAQYRSFLKERGKESEFVMQVGTKPGEQIINAARDLSADVIIIGNRGVGTIRRTVLGSVSDYVFHHSSIPVILVPPTVS
>Csin113016
MASARVNEKPRTIVLPVDGSEHSERAFRWYLNNVMQPNDNVKFVNIIEPVYTSPGFGAAIELPSLPDVSRVMAETVEAGKKLCQEKMHQAKAYNINSQAFLHVDSRPGPAIVKAVQDYNADLVIMGNRGIGTVRRTFLGSVSDYVLHHSHAPVVIVPPNATEAK
>CsinSc585new
MATGKVISSSVAPTTRKVLIPVSTKSKSNSIIEWYLTHEKHEGDYLIFVNAIKPNTITKQLSLPMLLGTTLKISGKSVKDGRRACRDAMRLAKKNDIQAHAYLYVDPDVDVALAKSIRELKPDLVLINGPKCTALQSKNAKTTINYPKAVCSCNCNFCSPPRRPMVIWKHRCVRITSPFWKKL
>D_00276
MNQTSKKRRICLPVDGSDHSKRAIEWFIKEVYRPGDEVLFVHCLELPYLPTISLTSGLKVPIDDWTKALQESIAQTTKLNNEYGYMCECSKIPYDFIIKNGIAPGVGIVQTVEEHHVDLIVMGNRGLSRLKRTLLGSVSSYVVHNAYVPCIIVPP
>Ecan_00851
MATNKTYTGIPSPGGRQVIIAVDGSEHAKHAFRWYLQYARMPEDGVTFLHIFEAPSLNVFSLTNPGSVPVEEWGRRLRDRVEKARRLEEDYLAEGQAASLNCAFLSKPAEKIGEGIIRIAQEMDAHLIIMGTRGLGPVSRALLGSVSDFVIHQGVVPVTVVPNPN
>Ecan_00936
MAGKGRKIGIPVDGSDNSKKAIYWYLDNVAGKNDYVVFIHVQEILDLPLFHIKSGLSIPSDQWMKAINERIQLDEKISTEVVGMCRTKKIPCDYVTVSDKRPGEGIISIVNDLEIQLIVMGSRGLSTIRRTILGSVSDYVLHHSQVPICIVPPEYTPASPTCP
>Ecan_01233
MFSRRRSLQNLQPHTMINDPRQVLLPVDGSESSKRAMSWYMANIFRPSDVIHLYHICEPSYAANNFSLTTLGQSKTNEINAMLQEHIELSNTLSHDFLSRLESRGVSGDFTLTVGTKPGEMIVSQARDLNADLIVMGSRGVSALKRTVFGSVSDYVLHHSSVPLTVVPSPRREKDFRRASLRPI
>Ecan_04363
MSATQPGRRIVMPVDSSSNCHRAFNWFLKYCYRENDFIIFIHVLQPKYTHGNAVIALDNLINIPVQDGSVSVDDGQRVEAKFRKLAEQAGVNYTIEILADSSIAEAILRLASEHGANLIIVGSRGVGAVKRANLGSVSHRLVTHASVPVLVVPPAASNRPSTSA
>Ecan_05343a
MSIAGGEEGGRSRRILFPIDGSDCCTNAFKWYLNYIKLSGDFIIFVHIVEPIYASSEVRIDIEGPEVRFEDVPKTIEDVMNRSKALGLSYMSLAKEAGLESKAFLHIETQPGRAILTSAKNHNIDMIVMEAGGQGILSGASLGRISDYVVHNSTVPVVIVHAEKD
>Ecan_05343b
MQSDKTDADGGGNGSSGGGSRVLLFPVQDGVASERVFRWYSQSFRRPGDELLILAVVEPTLRLRELQKGGVSSNDPLVEAAMMGGRSVVRRFLQWAHGLSLPCRGLVQLDISPGLRIVRTARERGVHAILMGPRVRTAGDFEGQEFDSVTEYVLRNCPNITLTVVPPSTDDRRMRRESFYKQFIENFF
>Ecan_05343c
MGRKYLLPIDTSENCKRAAKFYSENLHRDDDTIIFLHVIEPNLKANSKNIARKEDSEIHETTSQLQKTVDMGKALGHKYLAWGREAGFDAKAFVRSDSKPGVAIIKAAKELEVDHIIVGSRGLNALGRTLLGSVSSYVIHHSQVPVTVVPCPDEEKPTGSMRRLSLY
>Ecan_05343d
MAAGRNVLFPIDASENCERAFKWYEANLRKPGDVVFFVHVIEPVYTTPAIGLAMESPPLMVDDMTRVMEESIAAGKKLGQKYMQMAKESNLDCKAFLHVDTKAGAAIVKSAIDHKADIIVIGSRGLGAIKRTFLGSVSDYIVHNAAIPVAIVPPAL
>Ecan_07050
MSSPPTPLTSDPPTQRAHQSSTRSNSESEDYLANVKRRVLLSIDANENSSRAFEWYTNNFAREDDGLLLVHVVEPVSTSINYGLASKPAFLTDDFSRHIQELVDEGRELGKRYLHKCKGTGIRVRFMLHIGAKPGEHICRLAKEQQVDVIVMGSRGMGRIRRTLLGSVSDFVLHHAGIPVVVIPPPKKPSTSTSQSEDTSESAKKRQSVP
>Ecan_07161
MTSEPPVSPRIIIMPVDDSPHCERAFNWYLKRAHRPEDKLILVHVIQPRYVSPPGGIVIEHAVTNKSSSTNEGIEVGKQVLDKYAQKCKKANFIYETTLKADADPGKAIIQVGDDYFANLIVIASRGMSKARRTILGSASHYVVYHSGIPVLVVPPAKRSSASFEAEVEQAKKD
>Ecan_08199
MPGYRRILFAVDRSHHCRRAFQWFLQCMWRSGAKTNGSRMAEDEAEGEDAITLIHVISPDLSTPVEEEVPVSMMEVNGGGGSEGVPRVMEKAFTEGKAVCQVFLQLASEAGATRCNACITVESHSAIGNAILRSARIRGADMIVMGSHGHKAIHRAVHLGSVSKYITRHSHIPVVVIPPQACPS
>Ecan_09231
MNLRSGIATSGKRQILLAVDGSENAKFAFRWYLEWSRRPDDGVLFFHVFEPPSLPAITLTNPSSIPIEEWSKILKARVDSVNRLQDDYIAEGRAVGLNCEFLSQPSEKIGDAIVKQAEKVGAHLIIMGTRGLGPIRRTLLGSVSDYVIHEASVPVTVVPK
>EgrG_06206
MAGEQGPDTSLMTREDIILRRSLQNLQPHPMINDPRQVLLPVDGSESSKRAMSWYMANIFRPSDVIHLYHICEPSYAANNFSLTTLGQSKTNEINAMLQEHIELSNTLSHDFLSRLESRGVSGDFTLTVGTKPGEMIVSQARDLNADLIVMGSRGVSALKRTVFGSVSDYVLHHSSVPLTVVPSPRREKDFRRDWIRLTSIHFTNPLFPSPRPSPPASPSQNRISYGKLILKLLPPQYLIPYFEDARDEEDS
>EgrG_07258
MATNKKYTGIPSPGGRQVIIAVDGSDHAKHAFRWYLQCARMPEDGVTFLHIFEAPSLNVFSLTNPGSVPVEEWGRRLRDRVEKARRLEEDYLAEGQAASLNCAFLSKPAEKIGEGIIRIAQEMDAHLIIMGTRGLGPVSRALLGSVSDFVIHQGVVPVTVVPNPN
>EgrG_07797
MSATQPGRRIVMPVDSSSNCHRAFNWFLKYCYRENDFIIFIHVLQPKYTHGNAVIALDNLINIPVQDGSVSVDDGQRVEAKFRKLAEQAGVNYTIEILADSSIAEAILRLASEHGANLIIVGSRGVGAVRRATLGSVSHHLLTHASVPVLVVPPAASNRPSTSA
>EgrG_08111
MTSEPPVSPRIIIMPVDDSPHCERAFNWYLKRAHRPEDKLILVHVIQPRYVSPPGGIVIEHAVTNKSSSTNERIEVGKQVLDKYAQKCKKANFIYETTLKADADPGKAIIQVGDDYFANLIVIASRGMSKARRTILGSASHYVVYHSGIPVLVVPPAKRSSASFEAEVEQAKKD
>EgrG_08734
MSIAGGEEGRRSRRILFPIDGSESCTNAFKWYLNYIKLSGDFIIFVHIVEPVYTSSEVRIDIEGPEVRFEDVPKTIDDVMNRSKALGLSYMSLAKEAGLESKAFLHIETQPGRAILTSAKNHNIDMIVMEAGGQGILSGASLGRISDYVVHNSTVPVVIVHE
>EgrG_08735
MQSDKTDADGGGNGSNGSGSRVLLFPVQDGTASERVFRWYSQSFRRPGDELLILAVVEPTLRLRELQKGGVSSNDPLVEAAMMGGRSVVRRFLQWAHGLSLPCRGLVQLDISPGLRIVRTARERGVHAILMGPRVRAAGDFEGQEFDSVTEYVLRNCPNITLTVVPPSTDDRRMRRDSFYKQFIENFF
>EgrG_08736
MGRKYLLPIDTSENCKRAAKFYSENLHRGDDTIIFLHVIEPNLKANSKNIARKEDSEIHETTSQLQKTVDMGKALGHKYLAWGREAGFDAKAFVRSDSKPGVAIIKAAKELEVDHIIVGSRGLNALGRTLLGSVSSYVIHHSQVPVTVVPCPDEEKPTGSMRRLSLY
>EgrG_08738
MAAGRNVLFPIDASENCERAFKWYEANLRKPGDVVFFVHVIEPVYTTPAIGLAMESPPLMVDDMTRVMEESIAAGKKLGQKYMQMAKESNLDCKAFLHVDTKAGAAIVKSAIDHKADIIVIGSRGLGAIKRTFLGSVSDYIVHNAAIPVAIVPPAL
>EgrG_09018
MAGKGRKIGIPVDGSDNSKKAIYWYLDNVAGKNDYVVFIHVQEILDLPLFHIKSGLSIPSDQWMKAINERIQLDEKISTEVVGMCRTKKIPCDYVTVSDKRPGEGIISIVNDLEIQLIVMGSRGLSTIRRTILGSVSDYVLHHSQVPICIVPPEYTPASPTCP
>EgrG_09839
MPGYRRILFAVDRSHHCRRAFQWFLQCMWRSGAKTNGSRMAEDEAEGEDAITLIHVISPDLSTPVEEEVPVSMMEVNGGGGSEGVPRVMEKAFTEGKAVCQVFLQLASEAGATRCNACITVESHSAIGNAILRSARIRGADMIVMGSHGHKAIHRAVHLGSVSKYITRHSHIPVVVIPPQACPS
>EgrG_10769
MNLRSGIATSGKRQILLAVDGSENAKFAFRWYLEWSRRPDDGVLFFHVFEPPSLPAITLTNPSSIPIEEWSKILKARVDSVNRLQDDYIAEGRAVSLNCEFLSQPSEKIGDAIVKQAEKVGAHLIIMGTRGLGPIRRTLLGSVSDYVIHEASVPVTVVPKNRAVGLIDESVLYILELEGEALQVTSQG
>EgrG_20248
MSSPPTPLASDPPTQRAHQSTTRSNSESEDYLANVKRRVLLSIDANENSSRAFEWYTNNFAREDDGLLLVHVVEPVSTSINYGLASKPAFITDDFSRHIQELVDEGRELGKRYLHKCKGTGIRVRFMLHIGAKPGEHICRLAKEQQVDVIVMGSRGMGRIRRTLLGSVSDFVLHHAGIPVVVIPPPKKPSTSTSQSEDTSESAKKRQSLP
>EmuJ_00653
MSSPPTPLASDPPTQRAHQCSTRSNSESEDYLANVKRRVLLSIDANENSNRAFEWYTNNFAREDDGLLLVHVVEPVSTSINYGLASKPAFLTDDFSRHIQELVDEGRELGKRYLYKCKGTGIRVRFMLHIGAKPGEHICRLAKEQQVDVIVMGSRGMGRIRRTLLGSVSDFVLHHAGIPVVVIPPPKKPSTSTSQSEDTSESAKKRQSVP
>EmuJ_06206
MTGEQGPGTSLMTREDIILRRSLQNLQPYTMINDPRQVLLPVDGSESSKRAMSWYMANIFRPSDVIHLYHICEPSYAANNFSLTTLGQSKTNEINAMLQEHIELSNTLSHDFLSRLESRGVSGDFTLTVGTKPGEMIVSQARDLNADLIVMGSRGVSALKRTVFGSVSDYVLHHSSVPLTVVPSPRREKDFRRDWIHLTSIHFANPLFPSPRPSPPASPSQSRISYGRLLLKLLPPQYLIPYSEDARDEEDS
>EmuJ_07258
MATNKKYTGIPSPGGRQVIIAVDGSEHAKHAFRWYLQYARMPEDGVTFLHIFEAPSLNVFSLTNPGSVPVEEWGRRLRDRVEKARRLEEDYLAEGQAASLNCAFLSKPAEKIGEGIIRIAQEMDAHLIIMGTRGLGPVSRALLGSVSDFVIHQGVVPVTVVPNPN
>EmuJ_07797
MSATQPGRHIVMPVDSSSNCHRAFNWFLKYCYRENDFIIFVHVLQPKYTHGNAVIGLDNLINIPVQDGSVSVDDGQRVEAKFRKLAEQAGVNYTIEILADSSIAEAILRLASERGAGLIVVGSRGVSAVRRATLGSVSHYLVTHASVPVLVVPPAASNRPSTSA
>EmuJ_08111
MTSEPPVSPRIIIMPVDDSPHCERAFNWYLKRAHRPEDKLILVHVIQPRYVSPPGGIVIEHAVTNKSSSTNDGIEVGKQVLDKYAQKCKKANFIYETTLKADADPGKAIIQVGDDYFANLIVIASRGMSKARRTILGSASHYVVYHSGIPVLVVPPAKRSSASFEAEVEQAKKD
>EmuJ_08734
MSIAGGEEGRRSRRILFPIDGSESCTNAFKWYLNYIKLSGDFIIFVHIVEPVYTSSEVRIDIEGPEVRFEDVPKTIEDVMNRSKALGLSYMSLAKEAGLESKAFLHIETQPGRAILTSAKNHNIDMIVMEAGGQGILSGASLGRISDYVVHNSTIPVVIVHAEKD
>EmuJ_08735
MQSDKTDADGGGNGSSGSRSRVLLFPVQDGTASERVFRWYSQSFRRPGDELLILAVVEPTLRLRELQKGGVSSNDPLVEAAMMGGRSVVRRFLQWAHGLSLPCRGLVQLDISPGLRIVRTARERGVHAILMGPRVRAAGDFEGQEFDSVTEYVLRNCPNITLTVVPPSTDDRRMRRDSFYKQFIENFF
>EmuJ_08736
MGRKYLLPIDTSENCKRAAKFYSENLHRDDDTIIFLHVIEPNLKANSKNIARKEDSEIYETTSQSQKTVDMGKALGHKYLAWGREAGFDAKAFVRSDSKPGVAIIKAAKELEVDHIIVGSRGLNALGRTLLGSVSSYVIHHSQVPVTVVPCPDEEKPTGSMRRLSLY
>EmuJ_08738
MAAGRNVLFPIDASENCERAFKWYEANLRKPGDVVFFVHVIEPVYTTPAIGLAMESPPLMVDDMTRVMEESIAAGKKLGQKYMQMAKESNLDCKAFLHVDTKAGAAIVKSAIDHKADIIVIGSRGLGAIKRTFLGSVSDYIVHNAAIPVAIVPPAL
>EmuJ_09018
MAVKGRKIGIPVDGSDNSKKAIYWYLDNVAGKNDYVVFIHVQEILDLPIFHIKSGLSVPSDQWMKAINERIQLDEKISTEVVGMCRTKKIPCDYVTVSDKRPGEGIISMVNDLEIQLIVMGSRGLSTIRRTILGSVSDYVLHHSQVPICIVPPEYTPASPTCP
>EmuJ_09839
MPGYRRILFAVDRSHHSRQAFQWFLQCMWRSGAKTNGSRMAEDEAEGEDAITLIHVISPDLSTPVEEEVPVSMMEVNGGGGSEGVPRVMEKAFTEGKAVCQVFLQLASEAGATRCNACITVESHSAIGNAILRSARIRGADMIVIGSHGHKAIHRAVHLGSVSKYITRHSHIPVVVIPPQAYPS
>EmuJ_10769
MNLRSGIATSGKRQILLAVDGSENAKFAFRWYLEWSRRPDDGVLFFHVFEPPSLPAITLTNPSSIPIEEWSKILKARVDSVNRLQDDYIAEGRAVGLNCEFLSQPSEKIGDAIVKQAEKVGANLIIMGTRGLGPIRRTLLGSVSDYVIHEASVPVTVVPKNRAVGPIDESVLYILELDEKALQVTSQG
>Gsa_scf7180006947337
MTSLVKRQILIPIDESKHSQRAVDFFMNDMGKPERDYVHMLHIIEPKITQMNASISEANFTDELDKNLKEQIEKAKVMGHEFLEKIKLRGYHGKFSLHVGNRPEEHIVSLAKDNSVDLIVIGNRGLGSIKRTVFGSVSDFVIHNSGKTVAVIPPVS
>Gsa_scf7180006948138
LEKSEKVKDIYVALSQKHKINFSYESLCYNKIGEGALMIFKKFNVNTIAVGKRNLSNFQARLLSSTSSYLLNESQLPIIIVPAKAARASEKH
>Gsa_scf7180006948321
MTTRRILIPIDTSEHSKRAINWYMDNIGRKETDEVVLFSVIEPNFKSTKTDKTRECAKEITDNLEESKQSTSKEAEIYRALLEGRQFKVKIETRIGNKPGEAIVQFTTERDINFIVIGNRGLSALKRTFLGSAPLSDWQSKFAAPEE
>Gsa_scf7180006949309
MSDHRIILMAVDASKNSKTAFEWYLKRLMLPTDYVYFIHVFVTPSLPTVNLSSINIPTEEWSQILKKKLEASNEISNDYTGACAKYKLKNDFVTESSDHIGDSIVNCAKKIDATMIVVGNRGLGAIKRTIMGSVSDYILHHTAVPVMMVPNDLN
>Gsa_scf7180006949533
MKLDFLISHCSMEKVAEYINSNNESEFDKATRYILIPIDQSDNSQRAFDWFVKNVHKPLDGLYLINIIDPAALSSKALRRISETPRLSTELASPLKDPLFESGIKLSKDYLVRCTENKIAAKVIVHVGQKAGEEICKLARELNIETVVIGTRGLSTIKRKLFGSVSDYLLHHAKIPLIIVPPLN
>Gsa_scf7180006949586
MSESKSRKVLIPIDGSDHCHRAFSWYLDNMKNDGDLVFFIHVIEPIYTSPAVGLAMEAPPLLIDDMTRVMQDSIENGKKIGQNYMHEAKSYGIECKAFLHVDNKPGHALVKSAQEHKADVIVMGNRGVGTLSRTFLGSVSDHILHNAHIPVVVVPPAGN
>HelroG162405
MWMLEILQNRNLAKQMPLHHTQAECNARKHSCFKCSWIFNRKFLSRHVPLKCGVATIWSAYQLQALLKSDAHDQFGSQSSLRLWDQNRSRIKAIDNKYRWKLNENRLPGKIRTEAGNPSDIILQVAQEENAGLIVIGSRGLSKIKTTLFGSVSDHVLHHSKCPVLICRENSSSSSKETKTKK
>HelroG163325
MFPVYVQHYHKPENELVLVHVVEPHIYSSNQMTFNSASVREKNEADDKQIVKNLQTKYEEKMRSNRIRGRINVIYYCRQPGKSIAEVAKDEKCSLIVLGRRYPFNSNPSNGSTVDYLVKKTNYPVSVVVKPDPV
>HelroG165592
MRKVLIPIDWSENAEKAFDWYIYNLHQKGTQLVLTHFIEASKEKELLEKEVKLLELQEMYENRLVQMKIDYIWLTGNSGSPGEYITKVSKDEDVDMIVMGARGLGKIKKTILGSVSDYVLSKSKVPVLLFKSV
>HelroG173528
MSGMPTTVLLSIDGSTSSEAAFDYYVHQGGFTKYQHAVNQKKIEAEQIAAKYSEKLKNSNITGDVTTKLCTKSVGQEVVDRAIEKKADLIIMGTRSLGQAKRTLLGSVSTYVLHHALCNVAICTQTKQSDKAT
>HelroG177680
MGNGRSCATIHVTCSDTVLIGVDGSRAADEAIICKFRYYRISLFVGYLENLHRDNNLLILVHALESSTGPTRDTWESQVQIGKRKQEELQERYISRFKEWGISGRFLSDIEKPAEFLISSAKKKKATYLVMGSRGMGRMSHRRTIIGSVSDYVLHHSDCPVIVART
>HelroG184845
MATSPANGRVVVIAVDASDNAMSAFKWYLDEVYKKDDFVVICHIPELQTLPLISFKRVGLPVEEWQKMMEEQIAKINELHDKYDFELISKKIPHKIKSEHNKSPGQGIINVAESEKARLIIIGTRGLDLVRRTVLGSVSDYVVHHSKIPVLVCPKIEN
>HelroG185040
MSTAARKIVVAVDPSDQAEQAFQWYLSTVHRPENEVILLFINVTSSAAESSEDTPKKEPQTVKSMEDKYNGWILEKGISGRMRTESGSKKGETICRVAEEEDATMIIVGTRGLGKVRRTIMGSVSDYVVHHAPCPVIVCRQIT
>HelroG186168
MSALNPALLEEPKRRKSSYGSFTRVVVIAIDSSDYSRRAFDWYVMQIWKADDLVVFVHCPETPRFPSFSFKNALSPPIDEWKKIMDEMNSNSQKLEEEYSITCQSKKIKYKMRAEAEKNVGEGILRIAAEERADLIVLGSRGTGESRMVKRGTVAEYVGRHSYIPVLIIPLKTNY
>HelroG188754
MSDRNNNSQIKTNESSDKLGDIKSVKKLSVPYIEDRRRSASSIGHHGRTVLCAVDPSGHSRDAFDWYLKNIWRSDDLVVVAYCPETPSLPSLTFKKGLAPPTEKWKEILDDTNTKTRQLEEDYEYLCREKKLVYKITGESFKNPGEGICKIAEDEKVHMIVMGSRGMGGLKRFLLGSVSEYVVRNSRIPCIVIPG
>HelroG190749
MEQNIVIAIDYTNQAENAVKYYLEKIHRPGNKLILVHCVELPELSLNKARDSHMSPGVLANMWKEEEANMKALEDKMATLLKEKKVPGVLRTVSGRPGEVICQVAHEEKAVMIITGTKGIGKMRRTILGSVSDYLVGHALCPVMVCK
>HelroG192415
MATSAVATAAADSHKMKVLICIDESQWAAAAFEFYCNSLHKDGHEVVCFHCIHPPFYPGDASNVNPHVYQLAAKEAITKAEELEKKYAQKMKEKKMPGTITARLTNEPGYEIVKKAEADKIDLIIIGTRGLGTLKRTLLGSVSHYVLHHAHCPVLVCNHKHE
>HelroG194412
MSSPPKERTSSTSEGGVTWDPVLLDKSDEAIAQRRASRRRSSIYGTFNRVVVVAVDTSDHARKAFEWFVMNVWKSDDFVVLIHCPEAPKLPTFSFKSGIAPPIDEWWKILGEMNQNTKKLEEDYQTVCTLRKMKHKVRAEAMKNVGEGILKIASEENADLVVCGCKGAGESSSKSVKRGMVAEYISRYSSIPVLLVPSRVGE
>HelroG194477
MNSQLVVVAIDHSVQSQNAVKFYLEKMHKPGNKLILVHCIELPNINEARECNMSPGVLASLWKEEEAKTKMLEENMKVLLKDKNISARLRNVRGKPGEMLCHIAAEEKSVCIIIGCRGMGTLKRTIVGSVSDFVLKHACCPVIVCRDPSDPTI
>HelroG65703
MACQQGSYNRVVLCAVDPSNHSRDAFEWYLKNIWKNEDMVIIAYCPETPNLPSFSLKNGLAPPVEKWKEILDETNKRTKILEEDYEATCIEKKLIYMIRGESYKNPGEGICQIAEEDKADMIVMGTRGMGAFKRFFLGSVSEYVVRHAKIPCVVVPA
>HmN_00323
MSQAKSVDPKVKSNVELGRRVLFPVDKSLNARGAFEWFFKFGYRQNDFIIFANIIHPRYTRGIINLESTSFNPSEDFQLNFDEAHKIEDEYKELAKNVGVNFSTTFIADTDVVDAINMLADQEKANLIITTALGESIYDLIGDAKIPVLIVPSEEMDKQNS
>HmN_00324
MSNEPLGRRVVIAVDGSNHCHRAFNWYVKYIYRKNDFVFFAHVMQPKSSYTDIIVTVDNPESLTQLTKDFSLTYDDAAATTLKYAKLAETAGVTDFKTEILASSSVGEAVLRLATERQANIIIVGSRSGGTFRRTLLGDVSRYLATHSNIPVLMVPSANRALSFNITD
>HmN_00990
MSSPPASEPFLPPEPRSHRTSTRSNSESEDYLASVKRKILLSVDANESSDRALDWYINNFHKDDDGLLLVHVVEPVNTGINYGLATKPALLTEDFSRHVQELVDEGKELGKKYLHKCKHAGVRARFILHIGAKPGEHICRLAKEQMVDIIIIGSRGIGRIRRTLLGSISDFVLHHAGIPVVVVPPPRKDSISVSQSEDVPESSKPIQPVA
>HmN_01226
MQISPHRRILFAVDDSPHCQQAFQWFLKWMWRKGNPPSTLSQIPEGEAPNRITPVDKLEPEEDAITLIHIIPPELTTSSNHVSETEVLISSNRLENGEGGSQGMLNFMKDAFTAGKAVCQVFLKMAKEAGATRCDACIAVDRRQSIGKAILRSAEIRGADMIVMGSHGHGAIHRAVHFGSVNKYIARHSRIPITVIPP
>HmN_05620
MSASESCNTTSTSTPTIEHRNVLIPIDASPNCERAFSWYLENLKTEKDLIFFVHVIEPAYSSPAVGLAIESNPIMIDDMTRVMEESVVVGKTLGQKYMKMAKNAKLPYKAFLHIDTKPGAAIVRSATDHKAHLIVIGSRGHGAIRRTFLGSVSDYVVHNSHIPVAVIPPKHPAPHEHKDH
>HmN_05621
MSDRTFLFPVDDRKSTEKAFLWFINTFVQSRDVIVVLHVIKPIGDVVEELGYSVFSSYPVPSRGLVMDNRIAAARKICSTYLEYAHVRGLTGVRGSISTHLKVEEAILNSAIANKATTIVIATRGLGRWRLFLGNSVSGYVSKHSTIPMLIIPPFKEPRRKSQIYMK
>HmN_05622
MSTTDVEEGAVKRRILFAIDENETCKQVFKLYVDRIMLPGDQITFVHVMEPDPNFRGASSSSTEPGKTPKKAFDEVLNRSKSLGISYIAMAKAFKLETSAFLHVHTRPGRALLTSARHHDSNMIVIGSGGLGPPRRNSLGSVSDYVVHNSPIPVVVIYTDGHS
>HmN_05623
MQEEEKHTVNKAYSIGSTRFGGIERNDSLSTRSILFPVLDSSVGERLFNWYCQYFRRPEDQLTVLSIVEPTLQMQKVGVSSDDPLVEAAMVGGRNIVRRFLQRAHERSIPCRGVVQLDISPALSIVRTARERGTQIILMCPRGNVAGESEKVEFDSVTEYVLRHCPDIALAIVPSTTGERRIRRSSFYKEYIDNFM
>HmN_05624
MQTLGQKVLFPIDSSEGCEKGFRWYIRNYYQKEDEIILAYILSPSFTKGTHALDGDGNSKGLGDDVIEACRTGAVEARHTVERYTQLCNEEGIDHRARILYGTKIGRTIVRAIRENMVDSVVIGYHGMGKMKRAFLGSSSGYVVKRASVPVVVVPPINEAAT
>HmN_05625
MGRTVLLPVDPNENCKHALKFYINNFFNKEDTLIFLHVIDQSSKRKVEEDKEEELQDNSIKNPTSYTILDNGKALAHKYLAWGRDAGINVKAFVRSDPKAGEAILTVADELDVDHIIMASRGLNALGRTFMGSVSTYVVHHSSVPVTVVPCPDKDKPTRGFRHFSLY
>HmN_05627
MSDCKKVRKVLFPIDSSENCERAFKWYEANLRKPDDFIYFIHVIEPVYTTPAIGLAMESPPMVVDDMTRVMEESIASGKKLGQKYMQLAKDEKLECKAFLHVDTKPGAAICKSAIDHEADIIVIGSRGLGAIKRTFLGSVSDYIVHNAALPVAIIPPNV
>HmN_06308
MSVGSPSVPHEGRHILFAVDASENAKNAFQWYLKYSRRPDDFVFFFHVFESPSLPYISLTNPGSIPIEEWNKILMARIDSARHMEDDYIAEARSVHLNSKFLSQPAAKIGDAIIKQAEKIGAHMIIMGTRGLGAVRRTLLGSVSDYVVHESPVAVTVVPKL
>HmN_07746
MTNAVQKRFTGIPDKGGRQVIIAVDGSANAKYAFRWYLQHSRMPDDGVTFLHIFEAPSLTAFSLNSLGSVPVEEWNRKLREKLDKVREIEEDYIAEGQAAALNCAFLSKHAEKTGECIIQTAQDMHADLLIMGTRGLGVVSRAFLGSVSDFVIHQGVVPVTVVPNNN
>HmN_08518
MEHSRRVGIPFDGSEAAKKAVHWFLDNAASPNDVVIFIHVQELPDLPLLNLKSGLNMPTDQWMKTITERNRINEELSDEVISLCQEKKINCEYVVVTDKKPGDGIVSIVEEMNIQLIVMGSRGLSTRRRTILGSVSDYVLHHAQVPICIVPREYDRSSINIETCPEEPNA
>HmN_09725
MASETTGYPQARVVLIPVDSSPHCERAFNWYIKRAHRIEDKIILVHVIQPKYSSSIGGIVVEHAVTDLSDNVNESIEKGKKILEKYSKQCKKYNFEYTKTLRADANPGNCIIKVADEFNASVVVIASRGMSKARRTILGSCSHYVVHHSGVPVLVVPPAKRSSASFLAEIKEAEMIE
>HmN_09872
MFSQHRSLQNLNVPTMFNDPRQVLLPVDKSESSKKAMTWYMANIFRPTDVIHLLHICEPSYAANNFSLTTIGQSKTNEINAMLQEHIELSNTLSHDFLSRLEDKGVSGDFTLTVGTKPGEMIVAKARDLNIDLIVMGNRGVSTLKRTFIGSVSDYVLRHSTVPTTVVPSSRNDKDLRRASLRPI
>LgigG149221
MAEEQKVAHSGRVIVIAIDDSEFSEYAFDFFMENVKHEADRIILVMVPEYSSVIASPGILTDPVVVNELMKEEDHKLKELINRYSEKMKKVHLGGKVKQMTGKVGEAIIEAADEENATMIVVGSRGMGKIRRTLIGSVSDYVIHHSHVPVLVCRHKDHHKDHGHHH
>LgigG164562
MRPSSRMFVVAVYVKNIHKHNDQVILAYVPELNELLQSTSWEPYDRFGSMFTWMPIFIEVCWHIGGEAGAVYKFERTVLESALQSEEKRIHEDLEKFATKLKEYKIGGKVRSIVAKNAGEGIVKAIEEENADLAVVGCRGMGKIRRTFMGSVSDYVVHHSHVPVLVVRHDDDKHHKDKHHDKHKDNHKEDKHKEDKHKDDKHKDTKKDDKNDKHKD
>LgigG165224
MAFQMKQKILIASDGERDSEWAFDWYCNNLHRPGNNVIIVSCTEIGVKLATIAPEAIINGDETAIEVFIEEENKILAEKVSKYQKKLRSAMLVGKVLTSCHTSPSEVILNTAASEEVNMIIIGSKGCGLNRQGVGSVCNYLVSHSTIPVIVCRHP
>LgigG165237
MTLDKPDMSNFRVIVLLAVDDTEYSEYAFNWYRDFVHRPENFLVLLHCTEHDNQELRDASPGRTKTMIVELTERMRFIEDKFGQLMQRSGISGRIQRGGGKPGEAIIKAAVEEGASMIVTGTRGLGKIKRTFLGSVSDYVAHHSPVPVIICRKTCKSSE
>LgigG166166
MASRVVLLSMDGSKHSSFAFDWYLKHIRRDGDKVLIGYCPQFDSLSRSSSGLMTGNPQYMSDMITEEELGVQKLIKAFEDLLKEKSLDGKVLRLSGSDPGHAIVKAAEENGATMIITGCRGLGKVRRTLMGSVSTYVTHHSHVPVLICRHE
>LgigG167972
MCNGSTNVRIAGYMEHIHKQENEVIVAHCPDYKNVVKSPIMSTDKSLINALLKQEEAEVEIIIQKIKEKISSAGLNCRLLRLTGDAGNAIVKTAENEKADCVVTGTRGLGTVRRTLLGSVSDYIIHHSHVPVLVCGHKK
>LgigG186269
MESKCSKVLIPCDTSDHMEYGVQYYYERFHKQGNEVVFLHVDNETIHEHHHDETDKEHHGHEKIIELMKDRLKKMSVKAGNLESEFLVEKNKDVGHTILKVSDKIKADCIVMVSKDRGKIRRTLMGTVCDTVAHSAHLPVVLI
>LgigG203658
MTTEAQPTRNVVIAMDGSEYADYAFQWYMDNVHKKNDHVVLVHCPEYHTVVQSPMVMTDITVVTDLLHEEEKKTKQFLETLGNKLKHAGIGGKVKSVGGSPGEVLIKVAEEEKAGLIVTGSRGMGTLRRTFVGSVSDYIIHHSHVPVLVCRHKDNHKDHGQKH
>LgigG203798
MATSTAVIALDLSEHSDHCFIWYAEHVHRQGNKVIGLHVPEYWGDVGRMMSPQRLHELWTETQENAKKLGEKYTALAAKHGIKDFQYISEDGKEPWHIIIDTSKEKKADFIVMGSRGMGTIRRTLVGSVSDGVVHHSHIPVLVVRDHKKHGKHE
>LgigG204747
MASGRVLGVSVDGSEQSLKAFDWCLNNLYRNGDSVVGIIITEYNLSVGVVPNQDALGKLVKEQEDKVSNLIGQLTDKLKSKSIPGKIVRGSGKVGEAILKVVETEKVESLVMGTRGLGAFKRAILGSVSEFVVRNSPIPVTIVPNN
>LgigG231833
MEGKTSTVLLAVDNSSNAEYCMNFYLQRLHKQGNKLVILHVPEYWGDMARMMSPARLTEVYNESQKRAKVIGEKFHTIAAKNSVSDIEFVTKDGNDPWHVIVDVAKDKKVDFIVMGSRGMDFLTRASIGSVQANQIAPFEVGCLFQLRYKTKLLPSPISD
>LgigG234012
MVTILVVINVQQYGDYSRCYKCDNMVTILVVINVQQYGDYSRCYKFYIKEVRRENDHVVLAYVPELNELVHASTWEASVYRFERTILESSLQEQEKRIREDLETFAAKLKEYSIGGKVRSIVAKNAGEGIIKAVEEEKAELVVVGSRGKGTLRRTFMGSVSDYVVHHADVPVLVVRHEDDKHHHHKHKE
>LgigG234396
MADASKNRRVVIAMDGSDHANYAFGYFVENIHRPSDEVILIYCADISIVVQSQRLQYWGFTSFSSKPQRVRCRCPKYALRADKGKIEKMISDQQKSMEDITEDLNLKIQKSGINGRITRVMDNDIGHAIVKQAEKEGASLIVTGTRGRSKLRRTFLGGVSEYIVNHASMPVLTCRYVPQK
>LgigG238066
MADSAKRVVAIAVDESEHSDLAFEWYCKNVMKNGDFLTLIHVPESYDLTLASPAVVEQLLKEVEEKVQKMEAKYSQKLKDHKLCGKFRTSGGKPGEVIVNIVKEEKADLVVTGTRGLGKFRRTIMGSVSDYIIHHSPVPVIVCRYKPEQK
>Mli01
MGAYLSSSAAATAAASSAESGNPLNSGIPRTHRRVLIAIDESLGAQKAFDFWSGVARSQDDSILLVNAVEVPNVPTGLLLSPTGSFDYSEYQKQTQPLLERAQRLKANMMAKCEQRKLRCKFITEVGSPATAVLDAAKTFSASVIVVGCCGHKNHLLGSVSNYILQHSCRPVVIVPRFD
>Mli02
MEAEPEQQQQITAVSEKQKFDNSSSRVVAIAVDGGEQSKRAFDYFMRRLYRRGDHVTFLHVEAPPSGLWSDPSQVWHSIVASARQLERKVTSDWCLPYNLTDARWLCEYCGGPGPAIVKLAEDRGADLLVMGSRGLGTVRRTVLGSVSAYVVHHSSVPVVVVPNTVPYY
>Mli03
MSSGPRTVLIAVDESDHSRQAFRWFVSELFRPDDRVIVYHSAEAPSLPNVTMSSPISVPVGDWHRILMSRLEAMRALEDEYTVRARDSDIRNFQFVAENSRHPGEAIVEASNRFNVSHIVIGCRGLGSLRRAFLGSVSDYVARNAFVPTSIVPAACSGDRE
>Mli05
MSAPAAAPGGNRKILIPLDGSSHAEEAYRFYMENIRHDGDHIVIAHIVEPPSLPSFSLRSGFNVPTEEWRNIIVESSKKASAMEADITYRAAQTKMKMDFIAEPSKKPGEALVDIAWRTNCHMIVMGSRGQGDVRRTFLGSVSDYVMHNSRLAVTVVPAKRRFSTSGPASADAHLTPPLPPPRYHRIFASYDQHFIVNNWQKRSH
>Mli06
MACSNENNKASPSDSSATGHRRVLIALDGSPLSEHAFQWYLANVRREGDLVIAAHILEPPSLPSFSLKKGFSVPADDWREIILANGRAAKQMEEDLLLRAANLKLKLDFIAESHKRPGEALVDIAWRSGCHLVIMATRGLSDVRRAFLGSVSEHVMRHSNLPVCIVPKPPTADPHEAAGSAAAKGH
>Mli08
MSGRKILIPLDGSQHAEAAYQWYLDNIRRDGDSLVIAHILEPPSLPSFSLKSGFNMEFVAEPSKRPGEALVDIAWRTGCNMVVMGTRGLGDVKRAFLGSVSDYVLHNSRLAVTIVPVKLRDSQGERRPSQTGGADA
>Mli09
MSTEAIGDVGDIRRVLIAVDRSEHSERAIRWYLSKLHRPSDQLVFVNVSEPPEVALGFGMAGPAVAEVYSKALDETVAQAKQLAVDIKELCRGLGAEHVRFLERIARSPGQSIVDLAEEENVELIIMGSRGQGLLRRTFLGSVSDYVLHHTHRPVLVVPPAANTAAAEK
>Mli11
MEAPSSQQQSQLLAEKQKFDNKPSRVVAIAVDGGEQSKRRFDYFMRRLYRRGDHVTFLHVEAPPSGLWSDPSQPRAAWSAKSHPTGACPYNLTDARWLCEYCGGPGPAIVKLAEDRGADLLVVGSRGLGTVRRTVLGSVSPTWCTTAVCRLCGAKHCSYY
>Mli12
MGSYLSSASAPERMLEGGVPASERRVLIALDGSPGAQKAFNFWANAPGSRNDELILFSSLEMPNVLTGLLLLPSGTFEYDEYDKRFRAVRRRAEQLRQSMLVECRQRGLRCKFITSSDSSSPGAAIVEAAKRMGVNVVVVGCRGNNGIRRSILGSVSDYVLQHSARPIVVVPTKTDSD
>Mli13
ESSIQCAPRKVLIGVDRSEHSERALRFYARHLRRPMDRLVFVNISEPPEMAIGPATLERNKDYCRSLDFTLYEAKRLADDVRQLCRDLGILDDTHDSHDVVGGVRFLERVGHEGPGQAIVETARCEAVQLIVLGARGLGAVKRALLGSVSDFVLHHAHLPVVVVP
>Mli14
PNATELRLVLIPVDRSRNSERALAWYAGNLAQRRDQVLFVNVSEPPEVSSATQTGLAGAQDVYQRAIGSAIEKGRELAEQVRRRWMEFGMHRAFKEPRFLERLSKDPGPAICQVAKDEGVNLIVIGSRGMSRLKRTFLGSVSEYVLHHAKVPIAIVPPPKQQSLEAIRQASQDTASGDGQDGII
>Mli15
MGGYHSNQRWASTVAAASEPGAGADIPRPERRVLIAVDGSKGAQRAFDYWSSMPGSQSDSIILLHSMEAPNVLTGLLLSPSGTFDYEEYEKQGRQLKQRSQQLSQELMAQCEKRRLHCKFVSEAGTPGATIVEAARKYAANVVVVGCRGNNGIRRTILGSVSDYVLQHSCRPVVVVPEIN
>Mli16
MSSSTSSMSSVASSSQQLAEPPASRRILLPVDGSKHSDRAVSWFLANLYRPGDFAVLAFVLEPPHRAPTEPHLSSVGDDFVQEGNRAYSEGLKEAARLKAKFYQACREAGVPEAQLHFQELVGSKAGDTLVRYVEESSISCVVIGSRGLGKLRRTFLGSVSEHLLHNAGCAVIVCPGKKSKKESTAAEAAAAAAMPNGK
>Mli17
MVRKVILAMDGSQHCYRALSWYAENLNSEDDQLVFVYVAEPPTSAIAAGVTTPEQMTAGLQEAITKGKGLASEVTQKCSELGIKAQTRFLERIAHGAGPALVDLSVEENADLIVMGNRGIGTLRRTFMGSVSDYVLHHAHRPTIIVPPPKESGHH
>Mli18
MTRKILIAVDGSKHCERALEWYASNMRNSEDQLIFAYVVEPPPVTMGAGFASAVSADLYANSVNEAIQAGKRLASQTKEKCETLGLQNHTRFLERMTSGAGPAIVEIANEEDVSLIVMGNRGMGTLRRTFLGSVSDYVLHHAHRPTIIVPPAKPAGAS
>Mli21
MGGQSSKPQQRVLIAVDGSSHSQNAFDWYRTNLATPGEDVILFHTGSLPNYLMAPTGISASDSDVQRANESLRKRVAQLEESMMEQCKRHSMQCRWKYADSLSPGPAVVDASAEEKADLVVMGTRGLGTIRRTILGSVSEFVISHSRRPVVVVPPPPQQ
>Mli23
MGGQSSKPQQRVLIAVDGSSHSQNAFDWYRTNLATPGEDVILFHTGSLPSHLMAPTGISASNSDVQRANESLRKRVAQLEESMMEQCKRHSMQCRWKYADSLSPGLAVVDASAEEKADLVVMGTRGLGTIRRTILGSVSEFVISHSRRPVVVVPPPPQQ
>Mli25
MSSSTSQKQPRKVLIAVDGSAHSNRALNWYAANLASPDDQLVFAYVAEPPPVSLGAGYASAVSAELYTNSVKEAVHAGHRLAAELRDRCDQLGLPTDCNVRFVERLSANPGQALVAIATEEDASLIVVGNRGIGALRRTFLGSVSDYVLHHAHRPVAIVPPPHP
>Mli26
MASPPAAIAGASPESKAQLQHSKASPTADEQAVQNRSILIAIDRSRHSERALRWYASKIHSNEDRVVFVNVTEPPDLALGFGMAGAAVAEIYTKAVEETVEAAKRLAVNVKTICRSFGIEKIRFLERISHSPGQAIIEAAEEEQVDLIILGSRGVGVLRRTFLGSVSDYVLHHSRRSAVLVVPAEQHHHSEAGGQHYSVQGKPAVEDQDVGDQAAKKEG
>Mli29
FVSSVKGNKTKWAGTIATNAGLQPLPPPPNPALGPDIPRPERRVLIAVDGSKGAQRAFDYWSSMPGSQSDSIILLHSMEATQCAHGTAAVPSGTFDYEEYEKQGRQLKQRSQQLSQEADGPVREAPPSLQVSCPKPVLPGATIVEAARKYAANVVVVGCRGNNGIRRTILGSVSDYVLQHSCRPVVVVPEIN
>Mli30
MASPPAAIAGASPESKAQLQHSKASPTADEQAVQNRSILIAIDRSRHSERALRWYASKIHSNEDRVVFVNVTEPPDLALGFGMAGAAVAEIYTKAVEETVEAAKRLAVNADLIILGSRGVGVLRRTFLGSVSDYVLHHSRRSAVLVVPAEQHHHSEAGGQHYSVQGKPAVEDQDVGDQAAKQEG
>Mli32
LVFAFVAEPPRSAIGDVTSADKVSSSMAENIAKAKALANDASQKCTELGVKARIRFLERVEHNAGQAIVDLANEENADVILIGNRGIRGIKKAFLGSVSDYVLHHSHRTTIIS
>Mli33
MTRKILMPMDGGQHSHRALNWYVRNFNARDDELVFAFVAEPPRSAIGDVTSADKVSSSMAENIAKAKALANDASQKCTELGVKARIRFLERVDHNAGQAIVDLANEENADVILIGNRGIRGIKKAFLGSVSDYVLHHSHRTTIIVPPPPKDTHH
>Mli34
MPRKVLLPIDGSEHADRALIWFAENLARPTDELIFVYAIEIPGNMASAMGGIVPQQKVQQQQQQQSEEQEKAVRRKTSMSALAGPGKRLAMVIQERCQQLGMRNHVRFVEKMTPGPGQSIVEAANREEANMIVMGNRGMGALKRTFLGSVSDHVLHHAHIPVIIVPPEKSAASGKQQRKSSSSVSS
>Mli37
EHRRVLIGVDRSEHSERAVIFYAEHLRQDRDLVIFVNVTDPPEVAVGFGTMGTLAAEVYARSIDQTLCEARQLATDVRALCDSLGIGRIKFLERIAHGPGQAIVKIAKEEKVDFIVMGTRGMGAIKRTFVGSVSDYVLHHARKPVIIVPPPPAAKPPHSGESGRKRTDGGGSSSRHA
>Mli41
MATSTSGEQQHQGRKVLIGIDRSQHSERGLRFYAEHIKRDTDQVIFANVSEPPEVAIGFGMAGVAAGEVYAKAVEEKVAEAKQLAGHVRELCQSLGIAHIRFLERIAHGTGQAIVQIADEEDVALIVMGSRGIGKLRRAFLGSVSDYVLHHAHRPVTIVPPPEDED
>Mli42
DCTPLLLLLHFLLLLCFRLTIEVLEESGVQLIQLEVRGATSISSIKQGSSDITVDTFEYDEYDKRFRAVRRRAEQLRQSMLVECRQRGLRCKFITSNDSSSPGAAIVEAAKRMGVNVVVVGCRGNNGIRRSILGSVSDYVLQHSARPIVV
>Mli43
MSSSTSSMSSVASSSQQLAEPPASRRILLPVDGSKHSDRAVSWFLANLYRPGDFAVLAFVLEPPHRAPTEPHLSSVGDDFVQEGNRAYSEGLKEAARLKAKFYQACREAGELVGSKAGDTLVRYVEESSISCVVIGSRGLGKLRRTFLGSVSEHLLHNAGCAVIVCPGKKSKKESTAAEAAAAAAMPNGK
>Mli45
MTRKILMPMDGGQHSHRALNWYVRNFNARDDELVFAFVAEPPRSAIGDVTSADKVSSSMAENIAKAKALANDASQKFLERVDHNAGQAIVDLANEENADVILIGNRGIRGIKKAFLGSVSDYVLHHSHRTTIIVPPPPKDTHH
>Mli46
PRKVLIGVDRSEHSERALRFYARHLRRPMDRLVFVNISEPPEMAIGPATLEGNKDYCRSLDFTLYEAKRLADDVRQLCRDLGILDDAHDSHDVVGGVRFLERVGHEGPGQAIVETARSEAVQLIVLGARGLGALKRALLGSVSDFVLHHAHLPVVVVPP
>Mli47
WNAGSEHSNRALDWLAANLLSPEDLILVVMVVEPRVARSSSLTPAEAPKYFSDRMSEAMQAGRDIVDGVRQRCASLGIRNELQFVEKVSSSPGAAIVEAANEERVDLIVMGNRGLGKLRRTFLGSVSDYVLHHAHRAVAVVPPNSF
>Mli48
MALSYYAQTAHRESDQLIFAYAAEPPSLLRGTGASLLAETEAYAGMMREAVERGKELGQRIRSRCQRLGLHNATKFVEKLSSQAGPVIVDVAKDESVDLILLGSRGHGTLRRTILGSVSDYVLHHAHLPTIVVPFSEGSRKSSTASRKSSTASRKSSTANEETRQAYFISKDEEFYNVCNDELIKINDFFEEKVAEAKRRLKDLEQELAEYKQFKQQLATQKLQANGVDAVLPGAMIRRYRDMKKHRGRVRKLQEIKLAFQEFYLNLILLQNYQALNFTGFRKILKKHD
>Mli50
MKRKILIAMDGSENSRRALRWYAQNMNNPEDLLIFVFITDPPSMSLLAHSVVATPEAYNAGIARGIEEGKALAIKTRQFCASLGLKNTQRFLERMTHGVGPAIVEIANEEAVDLILVGNRGLGTMRRTFLGSVSDYVLHHAHRPVAVVPPPKE
>Mli53
MTRKILMPMDGGQHSHRALNWYVRNFNARDDELVFAFVAEPPRSAIGDVTSADKVSSSMAENIAKAKALANDASQNELSHNAGQAIVDLANEENADVILIGNRGIRGIKKAFLGSVSDYVLHHSHRTTIIVPPPPKDTHH
>Mli55
RVVAIAVDGGEQSKRAFDYFMRRLYRRGDHVTFLHVEAPPSGLWSDPSQVWHSIVASARQLERKVTSDWCLPYNLTDARWLCEYCGGPGPAIVKLAEDRGADLLVMGSRGLGTVRRTVLGSVSTEAIQHAA
>Mli58
MGRKVLLAIDGSEHSDRALRWFARHASQPDDSLTLIIVAEPPPIPRGAGIPSQEASRLYASCVSVTLKAGRELAERTQQLCTQLGLDGAGARFLEKISNSPGAAIVEVANELHADLVVLGNRGMGTLRRTFLGSVSDYVLHHAHIPVLIVPHNASTD
>Mli60
NQRWASTVAAASEPGAGADIPRPERRVLIAVDGSKGAQRAFDYWSSIPGSQSDSIILLHSVEAPNVLTGLLLSPTFDYEEYEKQGRQLKQRSQQLSQELMAQCEKRRLHCKFVSEAGTPGATIVEAARKYAANVVVVGCRGNNGIRRTILGSVSDYVLQHSCRPVVVVPEIN
>Mli61
MESNRPINGRVVLIAIDGSRHSERALRWYAEKLHRPDDAVVLVNVTEPPELALGFGMAGMAVAENYTAVINRAMSEARQLAEVTRNICVELGICSPDLERDRNNLRFLERLGRSAGPVIAAVAEEESVDLIVIGSRGSGLVRRTVLGSVSDYVLHHSHKPMVVVPPPTQEQN
>Mli63
RHVRQPTDVLLLVQAVEPPSQPVALSRWKDACHQLGIKKFSFVNVSGEPGEAIVQAAEEHEADLVVMGSRGLGTLRRTFLGSVSDYVLHHAYRPVLICPP
>Mli64
MKVVLLAVDSSPHCKRAFDMYLKQVRQPRTSCCLSTPWSPPSQPVALSFSFVNVSGEPGEAIVQAAEEHEADLVVMGSRGLGTLRRTFLGSVSDYVLHHAYRPVLICPPSKREATE
>Mli68
MGGQSSKPQQRVLIAVDGSSHSQNAFDWYRTNLATPGEDVILFHTGSLPNYLMAPTGISASNSDVQRANESLRKRVAQLEESMMEQCKRHSMQCRWKYADSLSPGPAVVDASAEEKADLVVMGTRGLGTIRRTILGSVSEFVISHSRRPVVVVPPPPQQ
>Mli70
PQRAAMSSPAAETAGAAEKSMKVVLLAVDSSPHCKRAFDMYLKQVRQPTDVLLLVHAVEPPSQPVALSVSDNFLKRHTELMEEQLAEAERLKQRWKDACHSWASRTAEEHEADLVVMGSRGLGTLRRTFLGSVSDYVLHHAYRPVLICP
>Mli71
MPDKKSPQRRILIAMDGSLYSRRALEWYSEFLDRPGDYLVFVYVAEPPPVGVGDGIGMIRSAELFQKRLEAMVERARQMATLLDEKCVQLGISRPYKFVECFASNVGAAIISLAEQESVSLILMGNRGANSLRRTFLGSVSSYVLHHSSIAVIIAPLKPEPRNSLASTDTSWTASTGSQLSIATLSADDSIDDDGAIASTANARAC
>Mli73
RKVLVAVDGSEHSDRALAWYAANINSHDDELLLVHVREAGESEKRVAELADSISDRCAQLKILAATRFVDKPLRSNSSAGSVLTEAAKEMNASLVIIGSRGLGAIKRTFLGSVSDFVLHHAHRPVLVIPP
>Mli77
MSTHRRVLIAIDGSENSFMALSYYAQTAHRESDQLIFAYAAEPPSLPRGTGASLLAETEAYAGMMREAVERGKELGQRIRSRCQRLGLHNATKFVEKLSSQAGPVIVDVAKDESVDLILLGSRGHGTLRRTILGSVSDYVLHHAHLPTIVVPFSEGSRKSSTASRKSSTASRKSSTASRH
>Mli78
TQRRALRWFARHASQPDDSLTLINRGGAAADSARRRDPLAGGVAAVRQLRVRHAEGRLGLDGAGARFLEKISNSPGAAIVEVANELHADLVVLGNRGMGTAALRP
>Mli81
MATKTILIAMDGSEHSDRALEWYASNLKTPQDQLVFVTVVEPKVARGSSLTAADAPKHVSEQVGNAVRVSQDVQQRTEAKCRSLGLPSDGIRFVEKISSTPGAAIVDAANDVEADLVVMGNRGLGTLRRTFLGSVSDYVLHHAHRPVAVIPPRKS
>Mli82
MGRKVLLAIDGSEHSDRALRWFARHASQPDDSLTLIIVAEPPPIPRGAGIPLQEASRLYASCVSVTLKAGRELADRTQQLCTQLGLDGAGARFLEKISNSPGAAIVEVANELHADLVVLGNRGMGTLRRTFLGSVSDYVLHHAHIPVLIVPHNASTD
>Ocbimv22006200
NTGYCQHIHRAGNEVILVHCMDSSDTSDASVRLGREEQMLELEKGFIDKMSTFGVDATIRQISGKPGEAICKAAEEECATVIITGTRGLGKLKRAFLGSVSDYIVHHATVPVLVCKSGEDKEKDKDGDDEKKDRRWSRKSKSKKGHPD
>Ocbimv22006268
YLIMFQIKGKVLRLTGKPKEAIIAASKEEKANIIVTGTRGLGVVGRTILGSVSDYVAHNSAIPVIIVRKE
>Ocbimv22013248
MWKDTDKVVLVYCPEWYDLTDASPGVIQDLSKKIESHSMDVRRHYEEMMQKLKINGKFRVVNCSKPGHGVITMIDEVKATYVLTGTRGQGKIRRTILGSVSDYIVHHSPVPVVVARREKAHKHEEREDGEFKPMV
>Ocbimv22015120
MYIFFFCFVTGDPVAISNQFKVIEDGVQNLIAKFAEILKKNSIKGKVLRLTGKPKEAIIAASKDEKANMIVTGTRGLGIVGRTILGSVSDYVAHNSAIPVIIVRKEKS
>Ocbimv22015122
MYIFFSLFEIGDSVAISKQFKVIEDGVQNLIAKFAEILKKSSIKGKVLRLTGKPKEAIIAASKEEKANIIVTGTRGLGVVGRTILGSVSDYVA
>Ocbimv22016265
MAAAPESAAMESDQKDSRVIAIAIDERDVAESAFQWYLDNLQRKDDFVVLIHILEYPSILMPTVSVLQQILHEMDEKLDTVEERCKEHLQKLQIKGKFRTGAGKSGPLIVDIAKQERATMIVMGSKGRGHTRRTLMGSVSDFVVHHSPIPVLVYRPLNATGKH
>Ocbimv22023291
MVRKLMEKYTNKLKMAKLQGRLLQVNGKPGEAIIKVVKTEGATILILGSRGIGKVQRAIMGSVSDYCVHHSPVPVLVCRNKDKK
>Ocbimv22025064
QVRYEFVRMPGEKPGHAVLEVTKQSGAVFIVTGSRGMGKIKRTVMGSVSDYILHHSPVPVLICRHKEKDNR
>Ocbimv22030262
MAMTGEKRNVILAMDGSEHSNFALEFYKRNIYHPRDKVIAVHVPEYHKLQNSPSVITADADNLSEVFKEESGRIQKNVDTIKKRLDDAGLPDAEVKIIAGKPGEAIVHASQEEQAHLIVTGTRGLGTIRRTLVGSVSDYVLHHANVPVLICRHKSH
>SMU15000574
MSTGLGDDETERVIVIPIDNSEYTERTVDWYVENIMKPHDMVHMVNIVEPIYNSFSAGLAMEAAILTMSEDAESKIKKQIDKGKQLVKRYIHELRDKGGKGKGYIRVDSNVGEAIVKVCHEHKADIVLLSNRGEGIIRRTFLGSVSDYVLHHVDRPVIIVPPLHH
>SMU15000589
QTYFTDLVLIMSRRILIPVDGSDFSIKAFEWYSENVMKDNDTVVFIHVIDPPVLNSLSLSVGMNIPVDDWATAIQAGILKAEKINEELRVRCQLMKLKSEFHSISHNNPGEGIVQFTLDKNIDMVVIGNRGLGKLKRCFLGSVSDYVLHNSCVPVTVVPPIKD
>SMU15009166
RSPKTNKRLVCFPVDASENSVNAFSWYLENMQNKDDFIFFIHAVAPAKLQAFSFKTGMKLPVDTWEKTITKHVNDAKAVENKFIQMCESKGLIGRFEFHLINCDNNISEAILEAINDLKVHNLIIANRGQSKLRTAFIGSVTEYLLRECDIPITIVKIKKT
>SMU15011836
MTKTKRTVVIGIDGSKYSDDAFKWFKKHYAQPATDEIILFHSICPSASVSAPILKGMPTNPDKDYAIQLKKLQLEADVLEAKFMDRCEKSGLKCTWKTSLGSPNLNLVHAVEENKAQMVVMGTRGLNLFRRTLVGSVSTYVTQHVNVPVLVVPSLSQ
>SMU15013960
LFRSKKDTRVVLLPLDGSDNSERAFEWYIGQMHRRGDLAVLINIVEPVYATPPLNSAENSVLSNDSVSQQMQDIIEDGKQLTQRFLHMAKNANVEAKAFIHVDPKPGLALVKCAKEHRADVIVVGNRGVSKLHRTFLGSVSDYILQHAHLPIVIVPKEKILD
>SMU15021576
LPISDSNNDEVERVILMPVDRSEHTERAIDWYVENLMKPNDLVQMIHIVEPMYTSTAVGIGMEVAFLPVEDLESKIKKQLDKGKSLVKKFTHELQEKGGRAKGYVIVDSKVGEAIIKVCHTHKVDLIIVANRGEGLIRRTFLGSVSDYVLHHADRPVVIIPPKH
>SMU15022303
MEKDIYDERIIIIPIDNRDASKRSLAWYLDNMMKPNDTVHIIYVIKPKYNLSTVGLVYKISLATPIGNSDSKLHKRIEDGKELVRSYINELTTRGAKGTGYIRIHPKVGQTVVDVCNEHLGDYIIITKRKKSSFKENLFGSISHYVFSHSNRPVIMVPPLF
>SMU15022940
MAHESSNRNILIPVDSSDHSRRAFEWYQANIKQEGDVLFLVHIVEPQYATSAISISDTIKFKMEDMTSKMDSASKKAKELLQKYIKLAEDDRIHTKGIINVDNKAGDAIIKIASENRVSLVIIGNRGIGTLRRTILGSTSDFILNHANVPVIIVPPPK
>SMU15024145
MKNTNAIGKLLSFSSSSFVSRKIVIPIDFSESSERGLRWYLDSFLKKHNEQIILITVLKPKVSSMNGLFLPSPLLTETQIIDHWINNCLLKAYEYLDCLSKENLEASLLVYIDTNICDKLTSVINQIQPDLVIIGNRPRKMSSGGYHYFGSVSKYLVHHCHCAVCVVPQWEPN
>SMU15026767
MTRPKRILLPIDGSYYSQKAFHWAVKNLYKPDDVLIFVHVVNPPVLKSFTLKSGINIPVDELSKKIQKRIEKSEKLHSSYSNECLNYNAKHEYYTITHKSPGEGICQSSVDNNADIIVIGNRGLGKFKRTLLGSVSDYVINRSSIPVTIVPPVDD
>SMU15027288
MNLFNPFKKENDDKKTKNVLVALDGSKNATKAFDWYINNSPEVKNDQIILFHNLSPPSNISITDDGDLDFDISDFEKEIQNVQAEATKMESFFMNECQRNQLKCKWVNQWGKPNHSILKAVDKFQADLVVMGSRGLNALSRTILGSVSTYVLHHIHVPLLIVPFTHIETKNK
>SMU15030243
MSEEGSEDVKSSPITIKDSVELDENKRIILMPVDFSENSERAFNWYHTEFHRENDILFLIHVVNSSGTSVSYDSSSKIGSNTNEFNEIMQEQLETGKKVGHKYLDRCKEKSIKAKFTVHIGSKPGEHIVRLTKEHKINTIVIGNRAISNFRRTILGSVSEYVIRNANCPVVVVPPEKTKKLKDRNSIDKQSIDSVSQKNEDSSKSGKFGSFLKGIGSK
>SMU15031148
MTDSEQSKISLEPKKESERIIIIPIDKSEVSRRALDWYSNNMMKENDVVHLIHIVEPIYNTIAVGIGMEAAWLPMEELDAKIQKQIDKGKALVREYISNLTDKGGKCKGFIRVDSRVGECIISVCHDHLADVILMANRGEGLLRRTFLGSVSDYVLHHADKPVIIVPPLHR
>SMU15031762
KISKCHFFFYLLAITSNHNLVVKYLFIILLNLMEKKERIILIPINCCVRAWRSFNWYKGNIRQNGDILILLSIIVPKYSSSKIGMVSNSQTVVNEMSKCMDVEINRQKKLSLAIRNEALKCDINLRFLISIHNRPAEAILKTSKDQNVDIIIISNRGVGKIHRTFCGSVSEYIIHNTNLPVIVVPPISNE
>SMU15031763
MSFLFLFVGNHVQSQFSKRIILIPINCCVRAWRSFNWYKGNIRQNGDILILLSIIVPKYSSSKIGMVSNSQTVVNEMSKCMDVEINRQKKLSLAIRNEALKCDINLRFLISIHNRPAEAILKTSKDQNVDIIIISNRGVGKIHRTFCGSVSEYIIHNTNLPVIVVPPISNE
>SMU15039010
MAKRSIMIPIDSSEHSKRAFRWYIKNMKQPNDLVLFIHVVEPVYATPAVGMMEPPPIVLDDMSRMMEDAINEGKKLGQEFMHEAKDTGLEPKAFIHVDTKPGAALVKSAKDHQADVIIIGNRGVGTLRRTFLGSVSDHILHHAHIPVVVVPPEAK
>SMU15039964
MGGNSVSKTVLLAIDDSIYSKYAFQWYLKNSPEVKTDQIILLHSMTPPGDVEISEDENLKVDLLVMENDMKKIQKEMESLKSVFMDQCKNRKLSCQWVSKWGKPAQNIVHAVDQFNADLVVIGSRGLNLIDRAILGSVSTYVLHHVNIPKIIVHAPA
>Smp_001000
MERRPSGFSKIPPIGSRSVLIAIDGSEHSKKAFDYYLKWLQRPDDSVTIYHAVGPVSLPTISSSNPISIPSEEWSNLVQTNVKRVRELENDYSADCLAHNLTYQFLYESVDHIGAAIVQNAEKYNVHLLIVGSRGLGAIKRTFMGSVSDYVIHHANTAVCVIPSITEQKNSCKN
>Smp_031300
MASNCMRRVLLPIDGSEHSKRAVNWYLTEFSRPDDFAYFFHVVEAHYSKSTANESYDHGKELNTNLDKNIKMYSELGKILGDKLHDDLKNSNIQMEYVMQIGNKPGELIINVAKERSVDVILIGNRGLGAFRRTFLGSVSEYILHHCNVPFIIIPPSISL
>Smp_043120
MAESSDPSRVILIPIDGSDHCDRAFRWYLENMKRDTDCITFVHVIEPVYNTPAIGMTMESPPIPDMTRVMEESIEQGKKLGQKYMHEAKSYKLNAKAFLHVDTKPGSSLVKAISDHKANVILMGNRGLGAIRRTFLGSVSDYVLHHSHIPVVIVPPQEKQ
>Smp_076400
MSETEQPSTSDGLDIGETKGTISMTDATRKVLMPVDGSEHSERAFNWYMDNVMKITDGLYLVHIVEPLSQGLNYNLASKSPSIKDDFSKHLNSLVESGRALRAKFFTRCEDSGLSARFTIHVGTKPGENIVRIAHEHGVDLVIIGNRGIGTVKRTFLGSVSDYVLHHANVPVIIIPPPKHPKKK
>Smp_097930
MGVNTENKKVVFLPVDASDHSARAFQWYLDNLRGKNDELHFVYVIKPIFTTPTIELAMASSPITDIIQSTQENIENAKKLLQKYLIKAKRFGISCQAFVHVNAKPGPTLVKFAEEQKADIIIIGPRGLGLIRRTLLGSVTNYVMHHTKTPLVVIPPPVR
>Smp_136870
MPGLISTEENKIIRKILIPVYESPEAHKAIIWYVNNLKLPGDLIIFLHVVEPILPSALSGLSSQYESMPFNDKYHISEKNMNKARLLCQELVHEANIYGIKSEAMIQVDTKPGPAIIKTINEQHIDNIIMLKRSLGFIKRAITGSVSSYVLHHSNVPVTILSSMNN
>Smp_136890
MTGSNSSKTTKVLRKVLIPLDNSNESKKALNWYKENMKRDGDLVIFVHVIDPILPSALSALSHECESMPAGSSFHVPEESMKSAKILCQEMVNEATKYGIKSEAVIQIDNKAGPALVKTINERKINAVVMSKRGLGFWKLNFTPSVTSYVLHHSNIPVSIIPPPNR
>Smp_200240
MDRRPSGFSKPPIIGSRSILIAIDGSEHSKKAFDYYLKWLQRPDDSVTIYHAVEPVSLPTISLSNPISIPSDEWSNIVQTNVKRVRELEKDYSADCLAHNLTYQFLYESVDHIGASIIEKAEKYNACLIIIGSRGLGAIKRTIMGSVSDYVVHHANTTICVVPWIDETTQSTS
>Smp_202690
MSGSTEKSRVVLLPIDGSEHAERAFQWYLTNMKSSNDIVKFVNIVEPVYATPAVGLTMETPPLTDITKIMQDSIDKGKLLGKKYIAEAKKYDINCQAFLHVDNRPGAALLKSIEDHNANLIIMGSRGLGILRRTFLGSVSDYVLHHAHIPVVIVPPK
>Smp_205720
MNPSSKKRKICLPIDGSDHSKRAVQWFIKDVYRHGDEVLFVHCIELPNLPAISFTSGLKVPIDDWTKALQESIARSTKLNNEYGFMCESKKIPYDFVIKNGVSPGVGIVQAVEEHHVDLIVIGNRGLSRLKRTLLGSVSSYVVHNAYVPCIMVPP
>T265_00316
MAQPANQVSPQSDEKKSRVILFPVDGSSHSERAFAWYVDNMKQDADTVKFVSVIEPVYTTPAIGMAMESPPLPDMARVMEESIQAGKRLCQQCMHKAKAANVCCQAFLHVDSNPGQAIVKSIGEHKADLVVMGNRGAGLFRRTFLGSVSDYVLHHSHVAVIIVPPPAPEAK
>T265_01174
MEPCCTGFCRTPSSSARSVLIAVDDSPPSKNAFKYYMRWLSRSDDAVTLYYALEPSSLPSVPLTNLGTIPHDEWSKIIHSKLECVRRLESQYVTDLQTKGLNYQFVYETADQVGKSIVSKAEKYRARLVVMGSRGLGALQRTLMGSVSDYVLHNASTAVCVIPHNVSIN
>T265_02176a
MAESNMQRVLIPIMSKKQPTLALDYYFEHLKGTNDQLIIVYCIRTKHEGPPFASPEYLGVQQRPSNEKIAKYNELCTQVVNLAKEKGMECEAYLFYHSKRERALENAIQELKPHTAVVDGRCSESVKKRLLKASLPATYVAFFKNS
>T265_02177
MEGTIQKSGSEASRKVCIPVNPKQDLRQIFHWYDEHIRHANDSLLFVSIVKPQFAIPVLAGTAIEISRADVKRAKEICREAMQLAKKHGLRANSYVYIGMNQKKTLTQFLREFKPDLVLVEKQVKNIILRKLTGDSQVKAVMASQNCVLVALPPST
>T265_02178a
MEVTIEKSGSEASRKICIPVNPKQDLRQIFNWYDEHIRHENDSLLFVSIVKPQFTMPVLVGTAIKIPRTNVNRGKELCREAMRLAKKHGFRANSYTYVGTNQQKTLTQCLGELKPDLVLVEKQMKNIVLRKLTGDCQVRAVMASQNCVLIVLPPLA
>T265_02178b
MEVTIQKSGSEASRKICIPVNPKQDLRQIFNWYDEHIKNENDSLLFVSIVKPQFTMPVLVGTAIEISRTNVKQAKELCREAMRLAKKHELKANSYIYIGMNQKKTLTQCLRELKPDLVLIEKQMKNIVLRKLTGDCQVRAVMASQNCVLIVLPP
>T265_02179
MATDKLISSSVVPTTRKVLIPVSTKSKSNSVIEWYLTHEKHAGDYLIFVNAIKPNTITKQFSLPMLLGTTLKISGKSVKDGRHACRDAMRLAKKNDIQAHAYLYVDPDVDVALAKSIRELKPDLVLMNGPKCTALQSKNAKTTINYPKAVCSCKCNFCSPPRRPMVIWKHR
>T265_02180
MATDTVHNSAAPTIRKVLIPISSKLRMINVFDWYLSHAKQDGDYLIFVHTIKPNKFAKNLSLPMLIGTTMKISASSVEDGKHACRELMCLAKKNDLQAHSYMYVDSDLNAALRKAIKELKPDAVLINRLRFGALKNSTANDIVGFRKNTFSCTCDVCSSQKEQMTLLQCR
>T265_02181
MPVELSPDAMEARRRIILPVDNSEHSKRAMDWYFINMQRENDFLIFVHVIEPTRNSSLMGVAIESVPSLLGTVIRVSEESVKDGKLICREAMQKANAHGLKAQSFLYVDTKPGVAILKAIEELKGDGVIIGSRGAGAIRRTILGSVSNHVLHHAHVPVIIVPPQHHHHHHHH
>T265_02182
MPIELAPEAVEAPRRIILPIDNSEHSKRAIDWYFANVQRENDFLLFVHVVEPTRNNSSVGVAIESAPSLLGTVLRVSEESVKEGKQICREAMQKASAHDVKGQSFLYVDTKPAAAILRAISELKGDLVIIGSRGIGSVRRTILGSVSNHVLHYAHVAVTVIPPLDHPHHHH
>T265_03499
MVSPKARRILFPIDRSDHSKRAIQWYLDKFAWENDALYLVHVVEPNYSRRFSEVSPDDHTSALTNKMKESVAAGEQVGAQYRSFLKERGKESEFVMQVGTKPGEQIINAARDVSADVIIIGNRGVGTIRRTVLGSVSDYVFHHSSIPVILVPPTVS
>T265_04215
MASAGVNEKPRTIVLPVDGSEHSERAFRWYMNNVKRPNDNVKFINIIEPVYTSPGFGAALELPPLPDVSRVMTETVETGKKLCQEKMHQAKACNINSQAFLHVDSRPGPAIVKAVQDYNADLVVMGNRGIGTVRRTFLGSVSDYVLHHSHAPVVIVPPNATEAK
>T265_05585
MSEEPRFSLSPSTDSVESCGNAKLADASRHILMPVDDSKHSERAFRWYLDHIMRPGDGLYLTHVVEPMSPGLDYAKASKSPAIKEEFNRHINELVQGGRVLRAKFIAECESRDLPAKFTLHVGSKPAEHIVRVAQEHGYDMIVMGNRGVGTIRRTFLGSVSDHIIHNAGLPVIIVPPPKVPKKK
>T265_08146
MTAQPESKISRIVLFPIDGSTHCERAFAWYVDNLKAPNDHLVFFTVVEPVFPGHAFELAVEAYIMSNMAPVLDASITKSKRLCREKMQKAKELGLHAQAFLHVDSRPGHAVTEAIEDHNAAIVVMGSRGLGAFRRTVLGSVSGYVLHHSHVPVVIVPPETE
>T265_12941
MSTEKRMSVSVTNAARRICLPVDGSAHSSKAVEWYLAELYKPGDFIIFVHSLEAPNLPTVTVGAGLSLPIDSWTKALQESIDQTNKLRNEYGYLCESRRIPHDFAVMNGSRPGDGIIQAVEQYNANMIVMGCRGLGAIKRAFLGSVSDYVLHHADVPCVIVPSQTQ
>T265_13453
MASAGEDKPRTVIFPIDGSEHCERAFQWYVDNAKRPNDNVKFISVIEPVYTSPAFGMAMETPPLPDVHRVMEETIQEGKKICQDKMKKAKSLNLESQAFLHVDSRPGPAIVKAVQEHGGNLVVMGNRGIGVVRRTFLGSVSDYVLHHARVPVVIVPPHGEATK
>TsM_03450
MGRTYLLPIDTSENCKRALKFYTENLHRDDDTVIFLHVIEPTLKANSLNIAKDEDSEIHEMSSQLQKSLDMGKALGHKYLAWGREAGFDVKAFVRSDSKPGVAIMKAVRELNVDHIVVGSRGLNALGRALLGSVSSYVIHHSQIPVTVVPCREEEKPTGGRRRLSLY
>TsM_03451
MVAGRNVLFPIDASENCERAFKWYEANLRKPDDLVFFVHVIEPVYTTPAIGLAMESPPLMVDDMTRIMEESIAAGKKLGQKYMQMAKESNLDCKAFLHVDTKAGAAIVKSAVDHKADIIVIGSRGLGAIKRTFLGSVSDYIVHNAAIPVAIVPPAS
>TsM_04573
MTTTKKYTGIPSPGGRQVIIAVDGSDHAKYAFHWYLQYARMPEDGVTFLHVFEAPSLSVFSLTNLGSVPVEEWGRRLRDRVEKVRRLEEDYLAEGQAASLNCAFLSKPAEKIGEGIIRIAQEMEAHLVIMGTRGLGRVSRALLGSVSDFVIHQGVVPVTVVPDPN
>TsM_05240
MFSRRRSLQNFQTHTMFNDPRQVLLPVDGSESSKRALTWYMANIFRPTDVIHLYHICEPSYAANNFSLTTLGQSKTDEINAMLQEHIELSNTLSHDFLSKLENTGVSGDFTLTVGTKPGEMIVSHARDLNADLIVMGSRGVSALKRTVFGSVSDYVLHHSSVPLTVVPTPRREKDFRRASLRPI
>TsM_07188
MQSNETDASGGGNGSSSGSRILLLPVQDGTGSERVFRWYSQSFRRPGDELLVLAVVEPTLRLRELQKGGVSSNDPLVESAMMGGRNIVRRFLQWAHELSLPCRGLVQLDISPGFRIVRTARERGVHTILMGPSIRVSGDFERQEFDSVTEYVMRNCPNITLTVVPPSTDDRRSWYQSVIPLVFHVNDEELEYESVTNT
>TsM_07401
MTEKGRKIGIPVDGSDNSKKAVHWYLENMADKDDYVFFIHVQEFLDLPLLHFKSGLSIPSDQWMKAINERNRLDEEISTEVVGMCRAKKIACDYITASDKRPGDGIVSMVNDLGIQLIVMGSRGLSTIRRTILGSVSDYVLHHSQVPICIVPAEYTPASSTCP
>TsM_08641
MTSESSAPPRIIIMPVDDSPHCERAFNWYLKRAHRSEDKLILVHAIPPRYVFPPGGIVVEHAIIDKSSSTNEGIEGGRQVLEKYAQKCKKENFIYETTLKADSNVGNAIIETADEYFANLIVIASRGMSKARRTILGSASHYVVYHSGIPVLVVPPAKRSSASFVAEVEQAENE
>TsM_09222
MPGYRRILFAVDESQHCPRAFRWFLRWMWHSDAKTNGAGKAEDGAGGEDAVTLIHVISPDLNAPMEAEVSVSITEVNGRRGSEGVPRVMEKAFTEGKAVCQVFLQIASEAGATRCNACITVESRSSIGKAILRSARIRGADMIVMGSHAHKGIHRAVHLGSVSKYITQHSHIPVVVIPPEAST
>TsM_10056
MSSTQIGRRIVMPVDGSSNCHRAFNWFLKYDYRNSDFIIFTHVPQRHRTNSNTVMALDSLIDIPIQNAPTNVDNASAVAAKFRKLAEQADVNYTVEILAASSVAEAILHLTSDREANLIVVGSRGISGVQRASLGSVSRHLVTHSSVPVLVVPPAATNHPSTSA
>TsM_10422
MSLRSGIAASGKRQILFAVDESDNAKFAFRWYLKWSRQPDDGVLFFHVFEPPSLPSVTLTNPSSIPIEEWSKIIKARVDSINRLQDDFIAEGRAVGLNCEFLSQPAEKVGCAIVKQAEKMGAHLIIMGTRGLGAIRRTLLGSVSDYVIHEASVPVTVVPKV
>TsM_11924
MSSPSPTSDSPAQRYHRTSTRSNSESEDYLANVKRRVLLSVDGNESSNRAFEWYTNNFAREDDGLLLVHVVEPVNSGINYGLASKPAFLTDDFSRHVQELVDQGRELGKRYLHRCKGTGVRARFMLHIGAKPGEHICRLAKEQQADMIVMGSRGMGRIRRTLLGSVSDFVLHHAGIPVVIIPPPKKTSESASQSEDTSARAKQRQSIA
>TsM_12052
MSTDSPANVIPHRNVLIPIDASSNCEMAFSWYLENLKTDNDLVLFIHVIEPVYSSPAVGLAMESPPIMVNDMTRVMEENITLGKKLGQKYMKLAKEAKLSYKAFLHIDTKPGSAIVRSAAEHKAQLIVMGSRGFGAIRRTLLGSISDYVVHNSNVPIAVVPPKRT
>TsM_12053
MSSPSSGEGRRIRRILFPIDDNESCTSAFTWYLNYIKLTGDFITFVHVVEPIYTSSEMRIDTENPEVQFEDVPKTIEDVKNKSKALGLSYMSLAKKAGLESRAFLHVETQPGRAILTSAKNHNVDMIVMESGGQGALSGVSLGRVADYVVHNSTVPVVIVHADKDRNVP

USP upstream sequences for Cestoda and Trematoda species (500bp before the ATG codon)

>egrg_000779700
aattcctttggtttcagccgttctaaagaagtccgtagcggtaaagaagaaggataagcctcttaaaacgcatttagctggtttcttatgtgggaatttggtagggataaatctggtttatttaaagtgcaagacagtattaaaagcttacttcggaaactatgtaaatatgcatgagttaagtgctatgctttgatgatggtatttaagcgcctaaacaagcacctaagataactcaacgattccgtgtagatagtgatttaacggggtttcttgttagacaaaaaaagcaatgaagattcaatcgtagagtgtgattggtggggtcccgatccaccctcgaataacagttggtgggtgtgaccacttgagcaatgacattggttaattcgtctgtggtcttctccaagcataaagatttaggtacttgagtaacaaaatcagtgagccacttcatttgccgcaccaaactctctcagagcgatacagcattcactaccatg
>egrg_000983900
cgcacaagttacatcaaactacgcattggaggacgacattctcgtttgagctattcaacagccttcatggatgatcggtgtattgttggttagtacccttaagggtcacaagcttgttcatcttttcaaaccactgtcatcaatactgttgttataaggatatttgcgttccttgctgagaaataagcgttttctgaaccgaaatctgacacattgccaccatggtgatacacttagagctagaacaagctgataagcttcacctttttataacccatcacccacttaaaggctgtcaacagtgactgatcgttctgcccaccggaagcgctcacgcatttatacatgcacgaagcacaagcccataagcacggagtttcgcacaggtgcataaaagttgttgcatccccgccgctcaatgactgtgtactttgaccctttcgagcaaacacaagggggcacatttagtccatcatcacttgctcactcgctcgtagagcatg
>egrg_001076900
agttgtgaccagagggtgactcagttacaatagccccttttgcagctagtcacggcgccaccagccatctacggcaggtaccttcttcctttactaggtgttttgggttggtgtctagtcattggaacagcaattactgcagtcctttaaaagcgcgtttacttacagccgtcacggaattgcccattagctactccgttgcattgagaaaatgtaattttctgactgtgtcgagggcaatcctttttccctctttcgctttcatctcaattgttaatcccttcctagatatatcgcgaaggtgaaattcgcccaaaattcatttttccgcacaagttttaccaggaatttatcacttcggtcagtttttgcacgtcgttagtgccaaatattcacgcacctcattgattggccggagttacaccaatcaaagacgtcgtcatcagttgctgtggtcctaccgttcgtcacttagcagcaggggtatttttaggaaaggcatg
>egrg_000620600
tcaagaaagagagacttaaacaagtttgaagagttctaacaaaggttatgactttaaaaattctactactaatacgaaccaaagctatgtaccaccaaacaactttgttttgataatagtaaatgaaatatacggaacttgtggactatttacatattcaagttgacctctttgtcaactaatctaattagattttgcatatcttatgcctttgctggtctgcaggggctacaaaaaacttaaaacagtttgcatgatatgtttcataagaactgcggattggaagtactgttttttaatctagagaatgtctctatgtctctccttgtgagaatgcctttttccgataactcggccgtggcaattgcacttatagtaacttgtaaaagatatgcagaggatgaaactgcatccttagttttccttgaagttgtagcagaccatcctcttatggtggaatagttatcaccgaaattcaaatgacctgattgggtttaggcatg
>egrg_002024800
catctcattatatgagtagactccatacaaatgcagcatccatccatccaagctatcattgatgaaggaaggacggaagtaaggaaggaaagaaagaaggactcggagtagatctaggggtggtctaagaaaaatatctggatcggatagattagctaggtataccgaatgggttataatgattgaacttgcaagttttgaaacatctcgacacaattgacatggactaaattcggacgataggatggcattaattaatttactaacttattaaatttttgggcggggaccgcgtgacctggccaagcaagccagaaccgacataccagccaaaccctgtaaaccacgagccaatcagcgtgaagccaggccgacgttaattggcccactgaacacttgcattcttcgtggcttggccaatcaacacacgccttgatgccatcgttcacgcacgcgcctgcgtccctccgttcacctttcattctcctctcggccttgtcatg
>egrg_000811100
agcggaatcggtctctcaaaacaatcaattcgcgtattaaatattacaagacaatgttatttaagggggaacctatgcaaaagatgcgattgagtttaattaacttatttgaaaagtgggcatttatgggctcttttcaataatttatttgattcttttactttgcaaagacatttcagaaaatttaagtaacacaaaaatttataaaccgtgtaactacagacaagaaatataaaatagtgcaaattaatacatagagtcgcaaatgttgcttctcctcactttatgtcctgtttaaatggagcggaaatcacactgccaatcccattaaaacagtgcgaatattttcgccagtaatctttaaggtgttcctagtacgaaatacctcattcattcttattggttttgtcgccacttaacttccgaatgcatgcttcttcaagtgagtcttgctagaataaatacgcctaccacctgccctcccgcatattcgtggcaaaatg
>egrg_000873400
ttactttttgtactcaacaaggtaggtatcaaagtgtcattgcactcgactttcaggtttctaaacaggagtttggatgtgataatgtgactagttaattcacgtatcctaaatgtgccatgaacttccccttataggaggtgtacgaaacagccgggattcggttccattcctctagttttatgccaatttttaagaacaatttgctatgcatttagccataatttccctgtagttgcaccgtaattacttttttagtaaaaaggcaactgtttttatcccttcaaacggaaagtacacacttctgtcaaaacactgaccgatttcatagaacttgaagcttgtgtttactttgggaacttaattggaagctggtcacccggggcttgatttgacctcataataggtggaccaatgacctgccaagaatgccaattagccaatccgattaaaaaaaaatttgcctaattagcttaacaataatttatactgccacaaccatg
>egrg_000873500
ttttaaagggcaggcatcagtgacaaaggatgttactgttcgaaaaaaaatttacggcatccacgctactcagatatcgacggggtgttctagtcccgtattattgtgtaacaaccgaagtatatgtaaatttcatttattactccttaactatcactatcataaaaaatttttttaaaacaattaattttagctaaaaaccatacatattaatgtatcaaagcggatgatgttaatatggccatgaatatgatggcagtatcactgccatatcgataaacattagcgccaatttttagaaattttccttattctcgactaagagtaataaaaatgttaatgaagcttcggtcaagcttatataaacttaagaggttaaatttagacgttatgtttacgtataccgcaaaagtgcacagcacctccaaagcacgcccgtaattaaggttcggttaggcgggcagcaacattcgcatttcccatcaccttcatatcggctcatg
>egrg_000873600
acgcattaatgagtgagaacgtttgcattacaaataaacgcagaacgtcttgttcttttcgcaaagatggttttggatctgaagttgtggagccgcacgatagcacaaaactggcacatttttagggaaacagtatgtttgccaatttactattatcgagacttgctgtagggggttggattttgcataaagctgcgtaacagaatgtgcgtcccaacccattaaacaacaagtaaaatattggaccatactgtgttaagaagtgaaaaggaagaattggagcatgtgcgatggctaaatttcaacgcgtttctacgatagggcaaagtgaagttaaaaaaaaggaataattaatttggtgcatggcggagcttgtcgagaaataatggtacccaccaatccaaaaacggcagtctacaacactaaccgccaatcaagtgtggtagaaactcgatgcataaaagcgaccgcactgagctgtgcagcacagacgaatctcgatg
>egrg_000873800
taagcgtacaaggttaacgcccacttcacgatgcggtgtgaccgcaccattgtggaagcagaaaggtgaataaacaccaaatcccaagtgttattattcaaaagttagcttgaagagttgagacttcgggtttccaaaaattgcattcaaatctttttttccagctcagtaatgtaacaaactcatgcgaaatcaacccaatgtatggccccacaccccccaaatgctttgacgacctcggctgccacaatgatgggagcttaatcgcggagccaatcgaaagaagcacaagctttagcaaaaggcccggcgatgatgcatgcgggaatcgccaccaaaccaatggtcaggtcccgtctattcattgggcagtggtaggctgcgtacagccccaacctaccaattagatgtacaaattcacgattagccaatcaaagttccaacagtgcggtcaatcaagacatgcgatggttggcgtttacatttactgacgcgctgacatg
>egrg_000901800
tcttgtatgcttccaaacaccatcatactacaactttaagtagctaaacctggtgaaaattgaccccacattgctacacttcagcgtaaaacctaaacacagcactttaattatagtcacccgagataaacatattcttcgcgattccatttcgtagattttcgtctatttctccaggtttattttaatatacctttttttaaactggttacaaagggcgtgtgcttatcatccatcttttagtggcataaggcccgcatgttattgacgctgacctcaatcctcttttagctcccacttgcccgacggcatggtgtcacatgaacaacacgcttcaaaacatgggtgaaacaggttcactccacacttctgtcacaagacgtcaggacaacaaccaatcacacatatcgtaagctcccattggccagagaaatccaggttcaacttcttagttcacattgccgaagtcgtcgttccgtttcctgctgaagaacaggaccatg
>egrg_000725800
taatgtactctattgggcttgagaggtgacgccgctgacttgctgattcggtgtccactaaaaggcgccaacgcataacgatccgcccaaatgctgcgccagaaatggaagttaataatgctaaatggcatcttcaggtgcttctgcgcatttacgttatgcagctgtacacattgtaatctaccaagggttatcatgcctcaagaattagtatattgtcagttgcaggaagttacccaaatctaaaatcccgaaattttatttgtggtgcattcttaacaaattagctcagacggctactgaaaaaagagagacgtgaagagcaaaattgttaatttttaggatataatcccgtaggtgttccggttaatctttagctcctatgtggggtgagcataacccattctgattagttaaaggcacgggaccaatcagaaatcagcagcagtcatgcatatggccagaagttcacagtatggagttatttggccagtacctctatg
>egrg_uspps1
aataaaattgtttactaatatgtccattcaagggaagctatgttagtttacacattctattttcctctaagaacatgcgatgttggtaaatttttacggtggttacttttaagatggggaactagtaaggtcagaagaatttatcgtagcgtgcgaaacattttcactcaaccaatcttatgcatcataattcgcctaatcagttctatccaccagtgataatctaatcagaacaaaatattgggaaaatatgctttatccgaataaagagacgttcactccacaaatgaccgcggatttcccttctaggccaatggaagtaagactattcgaagccttcgtctagagaacagacaatgctattatgctttatgtcatggagactgtaggctatttaataaaagactagagcttctcaccatccccaccggaggtcaagtggtggatcgtcgggtggagagggtttgaatagtgtgtgcaatataactagactacattcaatg
>egrg_uspps2
tttctaagcggggaatgcaaataagaaagtccgacttgcttatggccaaggaagacgacttgcctccatgcctgctcactccagcttttgacggcacattcaagtttacattagagttcctagtttgcggaaggctgaacactttataacaaatatctggaccgtctctgcgacttcaattcagaaacgcttctccattcctgtttcttttagcaaacgattttcctagattaaacagagggaattgtttaccacatggaataaaattgtttactaatatgtccattcaagggaagctatgttagtttacacattctattttcctctaagaacatgcgatgttggtaaatttttacggtggttacttttaagatggggaactagtaaggtcagaagaatttatcgtagcgtgcgaaacattttcactcaaccaatcttatgcatcataattcgcctaatcagttctatccaccagtgataatctaatcagaacaaaatattgg
>egrg_uspps3
ctgggtaaccagcctttccatcaaccgagttgcaataaatggctcatttcaactgtaaaaatagaaatattggagattaccgtatattattccacttcatgcaagttttcacattcaagtcttcacagaattttgggtatattgcagtgaaaacaactacttactctaaaggataatttaaaaacactttggtgtttatcgttggcgtgtgaattgacgataattctttatcaaggaggcacgagacccgccatggcaattcctttagccaatagtagcgatctgcgccttctgcacactcatttcgcattcacagcctggttttggtattaggcgatcaattcaaaataaatgcattcctctatctactctatggcatgttgaaatgccctgtgcttgcacatgccagtggtaagcagaactagataaaacctctagggatgaagagcaaaagctccagtcacgtaatttatacacacgtacacgccagcaagcagaaaatg
>ecan_01233
actatatcagttttaccattgaagcaacgaacaacttcccgatgtaccacgcagcaaaacactcacgaaacgctttagagctccctctctatcagaattatatctaaagatattaaaataacgaggtagttaactaaaaatgaaacactatgaatgcttgttcatcacgcagtcgtcaaaccgtttgcatgcttggacagtgcaatgtcaaaacgcaaatgccctcggtcacgtttaagtctttatgacatttagaattacatagagaaccacgcattaatacctgctggtgggagggccataaatttgtccacacacgccccctcaatctttcctctgctaatcaccgtggtgtcgttccattgggtcctcgtgaaccggccatccgattggtcggcttgttatgtggaattaattgattggtcagttggataaaaaaacgagtcttttcacaccactcacgaaggcgtcatttcgtcaggtcccaaacaggtctatatatg
>ecan_00851
gagaggtgacgccgctgacttgctgattcggtgtccactaaaaggcgccaacgcatgacgatccgcccaaatgctgcgccagaaatggaagttaataatgctaaatggtatcttcaggtgcttctgcgcatttacgttatgcagctgtacacattgttgtaatctaccaaaggttatcatgcctcaagaattaatatattgtcagttacaggaagttacccaaatctaaaataccgaaattttatttgtggtgtattcttaacaaattacctcagatggctactaaaaaaagagagacgtgaagagcaaaattgttaatttttaggatataatcccgtaggtgttccagttaatctttagctcctatgtggggtgagcataacctgcatctggacaacgcccattctgattggttaaaggcacgggaccaatcagaaaccagcagcagtcatacatatggccagaagttcacagtgtggagttatttggccagtacctctatg
>ecan_07050
catctcattatatgagtagactccatacaaatgcagcatttatccatccaagctatcattgatgaaggaaggacggaagtaagaaaggaaagaaagaaggactcggagtagatccaggggtggtctaagaaaaatacctggatcggatagattagctaggtataccgaatgggttataatgattgaacttgcaagttttgaaacatcttgacacaattgacatggactaaattcggacggtaggatggcaataattaatttaccaacttattaaatttttgggcggggactgcgtgacctggccaagcaagccagaaccgacataccagccaaaccctgtaaaccacgagccaatcagcgtgaagctaggccgacgttaattggcccactgaacacttgcattcttcgtggcttggccaatcaacacacgccttgatgtcatcgtttacgcacgcgtctgcgtccctctgttcacctttcattctcctctcggccttgtcatg
>ecan_07161
tgattccaccatgtagcggaatcggtctcacagaacaatcaattcgcgtattaaatattacaagacaatgttatttaaggggggacctatgcaaaagatgagattgagtttaattaactcaatttatgggctcttttcaataatttatttgcttcttctactttgcaaagacatttcagaaaatttaaataacacaaaaatttataaatcgtgtaactacagacaaaaaatataaaacagtgcaaattaatacatagagtcgcaaatgttgcttctcctcactttatgtcctgtttaaatggagcggaaatcacactgccaatcccattaaaacagtgcgaatattttcgccagtaatctttaaggtgttcctagtacgaaatacctcattcattcttattggttttgtcgccacttaacttccgaatgcatgcttcttcaagtgagtcttgctagaataaatacgcctaccacctgccctcccgcatattcgtggcaaaatg
>ecan_08199
gcacaagttacatcaaactaccgcattggaggacgacattttcgtttgagctattcaacagccttcatggatgatcggtgtattgttggttagtacccttaagggtcacgagcttgttcatcttttaaaaccactgtcatcaatactgttgttataaggatatttgcgttccttgctgagaaataagcgttttctgaaccaaaatctgacacattgccagcatggtggtacacttggagctagaacaagctgataagcttcacctttttataacccatcacccacttaaaggctgtcaacagtgactgatcgttctgcccaccggaagcgctcacgcatttatacatgcacgaagcacaagcccataagcacggagtttcgcacaggtgcataaaagtggttgcatccccaccgctcaatgactgtgtactttgaccctttcgagcaaacacaagggggcacatttagtccatcatcactcgctcactcgctcgtagagcatg
>ecan_4663
tgaataattcttttggtttcagccgttctaaagaagtccgtagcggtaaagaagaaggataagcctcttaaaacgcatttagctggtttcttatgtgggaatttggcagggataaatctggtttatttaaagtgcaagacggtattaaaagcttacttcagaaactacgtaaatatgcatgagttaagtgctatgctttgatgatggtatttaagcgcctaaacaagcacctaagataacgattccgtgtagatagtgatttaacggggtttcttgttagacaaaaaaagcaatgaagattcaatcgaagagtgtgattggtggggtcccgatccaccctcgaataacagttggcgggtgtgaccacttgagcaatgacattggttaattcgtctgtgaccttctccaagcatagagatttaggtacttgagtaacaaaatcagtgagccacttcatttgccgcaccaaactctctcagagcgatacagcattcactaccatg
>ecan_9231
agttgtgaccagagggtgactcagttacaatagccccttttgcagctagtcacggcgccaccagccatctacagcagataccttcttcctttactaggtgttttgggttggtgtctagtcattggaacagcaattactgcagtccttttaaagcgcgtttacttacagccgtcacgaaattgcccattagctactccgttgcattgagaaaatgtaattttctgactgtgtcgagggcaatcctttttccctctttcgctttcatctcaattgttaatcccttcctagatatatcacacaggtgaaattcgtccaaaattcatttttccgcacaagttttaccaggaatttatcacttcggtcagtttttgcacgtcgttagtgccaaatattcacgcacctcagtgattggccggagttacaccaatcaaagacgtcgtcatcagttgttgtggtcctaccgttcgtcacttagcagcaggggtgtttttaggaaaggcatg
>ecan_936
cttgtatgtttccaaacagcatcatactacaactttaagtagctaaacctggtgaaaattgaccccacattgctacacttcagcgtaaaacctaaacatagcactttaattatagtcacccgagataaacatattcttcgcgaatccatttcgtagattttcgtctatttctccaggtttattttaatacaccttcttattaaactggttacaaaaagcgtgtgcttaccatccatcttttagtggcataaggcccgcatgttattgacgctgacctcaatcctcttttagctcccacttgcccgacggcatggtgtcacatgaacaacacgctacaaaacatgggtgaaacaggttcactccacacttctgtcacaagacatcaggacaacgaccaatcacacatatcgtaagctcccattggccagagaaatccaggttcaacttcttagttcacattgccgaagtcgtcgttccgtttcctgctgaagaacaggaccatg
>ecan_orteg34
ttactttttgtactcaacaaggtaggtatcaaagtgtcattgtactcgactttcaggtttctaaacaggagtgtggatgtgataatgtgactaattaattcacgtatcctaaatgtgccatgaacttccccttataggaggtgtacgaaacagccgggattcggttccattcctctagttttatgccaatttttaagaacaatttgctatgcatttagccataatttccctatagttgcactgtaattacttttttagtaaaaaggcaactgtttttatcccttcaaacggaaagtacacacctctgtcaaaacactgaccgatttcatagaacttgaagcttgtgtttactttgggaacttaattggaagctggtcacccggggcttgatttgacctcataataggtggaccaatgacctgccaagaatgccaattagccaatccgattaaaacaaaatttgcctaattatcttaacaataatttatactgccacaaccatg
>ecan_orteg35
tttaaagggcaggcattattgataaaggatgttgctgttccaaaaaaaatttacggcatccacgctactcagatatcgacggggtgttctagtccggtattattgtgtaacaaccgaagtatatgtaaatttcatttattactccttaactatcactattataaaagaattcttttaaaacaattaactttagctaaaaaccgcacatattaatgtatcaaagcggacgatgttaatacggccatgaatatgatggcagtatcactgccatatcgataaacagtaacgccaatttttagaaattttccttattctcgactaagagtaataaaaatgttaatgaagcttcggtcaagcttatataaacttaagaggttaaatttagacgttatgtttacgtatgccgcaaaagtgcacagcacctccaaagcacgcccgtaattaaggttcggttaggcgggcagcaacattcgcatttcccatcaccttcatatcggctcatg
>ecan_orteg36
acgcattaatgagtgagaacgtttgcattacaaataaacgcagaacgtcttgttcttttcgcaaagatggttttggatctgaagttgtggagccgcacgatagcacacaactggcacatttttaaggaaacagtatgtttgccaatttactattatcgagacttgctgttgggggtcggattttgcataaagctgcgtaacagaatgtgcgtcccaacccattaaacaataagcaaaatattggaccatactgtgctaaaaagtgaaaaggaagagttggagcatgtgcgatggctaaatttcaacgcgtttctacgatagggcaaagtgaagttaaaaaaaaggaataattaatttggtgcatggcggagcttgtcgagaaataatggtacccaccaatccaaaaacggcagtcgacaacgctaaccgccaatcaagtgtggtaggaactcgatgcataaaagcgaccgcactgagctgtgcagcacagacgaatctcgatg
>ecan_orteg38
ttataattaatcatcctgttttaagcgtacaaggttaactcccacttcacgatgcggtgtgaccgcaccattgtggaagcagaaaggtgaataaacaccaaatcccaaatgttattattcaaaagttagcttgaagagatgagacttcgggattccaaaaattgctcagtaatgtagcaaattcatgcgaaatcaatccagtgtatggccccacaccccccaaatgctttgacgacctcggctgccacaatgatgggagcttaatcgcggagccaatcaaaagaagcacaagctttagcaaaaggccccacgaggatgcatgcggaaatcgccaccaaaccaatggtcaggtcccgtctattcattgggcagtggtaggctgcgtacagcctcaacctaccaattagatgtacaaattcacgattagccaatcaaagttccaacagtgcgatcaatcaagacatgcgatgggtggcgtttgcatttactgacgcgctgacatg
>ecan_uspps1
aataaaaatgtttactaatatgcccattcaagagaagctatgttagtttacacattctattttcctctaagtacatgcgatgttggtaaatttttacggtggttacttttaagatggggaactagtaaggttagaagaatttatcgtagcgtgcgaaacgttttcactcaaccaatcttatgcatcataattcgcctaatcagttctattcaccagtgatactctaatcagaacaaaatattgggaaaatatgctttatccggataaaaagacgttcactccacaaatgaccgcggatttctcttctaggccaatggaagtaagactattcgaagccttcgtctagagaacagacaatggtattatggtttatgtcatggagactataggctatgtgataaaagactagagcttttcaccatccccaccggaggtcaagtggtggatcgtcgggtggagagggtttgaatagtgcgtgcaatataactggactacattcaatg
>ecan_uspps2
tttctaagcggggaatgcaaataagaaagtccgacttgcttatggccaaggaagacggcttgcctccatgcctgctcactccagcttttgacggcacattcaagtttacattagagttcctagttttcggaaggctgaacactttataacaaatatctggaccgtctctgcgacttcaattcagaaacgcttctccattcctgtttcttttagcaaacgattttactagattaaacagagggaattgtttaccacatggaataaaaatgtttactaatatgcccattcaagagaagctatgttagtttacacattctattttcctctaagtacatgcgatgttggtaaatttttacggtggttacttttaagatggggaactagtaaggttagaagaatttatcgtagcgtgcgaaacgttttcactcaaccaatcttatgcatcataattcgcctaatcagttctattcaccagtgatactctaatcagaacaaaatattgg
>ecan_uspps3
tgggtaaccagcctttccatcaaccgagttgcaataaatggctcatttcagctgtaaaaaatagaaatattggagattaccgtatattattccacttcatgcaagttttcacagtcaagtcttcacagaattttgggtatattgcagtgaaaacgactacttactccaaaggataatttaaaaacactttggtgtttagcgttggcgcgtgaattgacgataattctttatcaaggagacacgagaaccgccatggcaattcctttagccaatagtagcgatctgcgccttctgcacactcatttcgcattcacagcctggttttggtattaggcgatcaattcaaaataaatgcattcttctatctactctatggcatgttgaaatgccctgtgcttgcacatgccagtggtaagcagaactagataaaacctctagggatgaagagcaaaagctccggtcgcgtaatttatacacgcgtacacgccagcaggcagaaaatg
>emuj_000779700
gaataattcctttggttttagccgttctaaagaagtccgtagcagtaaagaagaaggataaacctctcaaaacgcatttagccagtttcttatgtgggaatttggcagggataaatctggcttatttaaagtgcaagacagtgttaaaagcttacttcggaaactatgtaaatatgcatgggttaagtgctatgctttgatgatggtatttaagcacctaaacaagcacctaagataactcaacgattccgtgtagtgatttaacggggtttcttgttagacgaaaaaagcaatgaagattcaatcgtagagtgtgattggtggggtcccgatccaccctcgaataacagttggtgggtgtgaccacttgagcaatggcattggttaattcgtctgtggtcttctccaagcataaagatttaggtacttgagtaacaaagtcagtgagccacttcatttgccgcaccaaactctctcagagcgatacagcattcactaccatg
>emuj_000983900
aaaaaaacgcacaagttacatcaaactactgcattggaggacgacattttcgtttgagatattcaacagccttcatggatgattggtgtattgttggttagtacccttaagggttacgagcttgttcatcctttcaaaccactgtcatcaatactgttgttataagaatatttgcgtttcttgctgagaaataagcgttttctgaaccaaaatctgtcacattgccagcatggtggtacacatagagctagaactagctgataagcttcacctttttataacccatcacccacctaaaggctgtcaacagtggctgatcgttctgcccacctgaagcgctcacacatttatacatgcacgaagcacaagcccataagcacggagtttcgcacaggcgcataaaagtggttgcatccccattgctcaatgactgtgtactttgaccctttcgagcaaacacaagggggcacatttagtccatcatcactcgctcgtagagcatg
>emuj_001076900
gagttgtgaccagagggtgactcagttacaataggcccctttgcagctagtcacggcgccacaagtcatctgcagcagatacctttttcccttactaggtgttttgggttgttgtccagtcattagaacagcaattattgcagcccttttaaagcgcgtttacttgcagccgtctcgaaattgcccattagctactccgtgcattgagaaaatgtaattttctgactgtgtcgagggcaatcatttttccctctttcgctttcatctcaattgttaatcccttcctagatatatcacaaaagtgaaattcgtccaaaattcatttttcctcacaagttttaccaggaatttatcacttcggtcagtttttgcacggtgttagtgccaaatattcacgcacctcagtgattggccggagttacaccaatcaaagacgccgtcatcagttgctgtggtcctaccgttcgccacttagcagcaggggtatttttaggaaaggcatg
>emuj_000620600
caatcaagaaagagagacttaaacaagtttaaagagttctaacaaaggttatgacttaaaaaattctagtactaatgcaaaccgaaactataaatcattaagcaacttttttataatagtaaatgcagtatacggaacttgtagactatttacatattcaagttgacctctttgtcaaataatctaatttaattttgcatatcttatgtctttgctggtctgcaggagctacaaaaaacttaaaacagtttgcataatatgttttataagaactgcggattgaaagtactgttttttaatctagagaatgtctctatgcctctccttgtgagaatgcctttttccgataacccggccgtggcaattgcatttatagcaacttgtaaaagatatgcatgggaggaaactgcattttgagttttccttgaagttttagcagaccatcctcttatggtggaatagtcatcaccgaaattcaaatgacctgattgggtttaggcatg
>emuj_000065300
cacctcattatatgagtagactccatacaaatgcagcatccatccatccaaactatcattgatgaaggaaggacggaagtaaggaaggaaagaaagaaggactcggagtagatctaggggtcgtctaagaaaaatacctggatcggataaattagcgaggtataccgagggggttataatgattgaacttgcaagttttgaaacatcttgacacaattgacatggactaaattcggacgataggatggcattaattaatttactaacttattaaatttttgggcggagaccgcgtgacctggccaagcaagccagaaccaacataccagccaaaccctgtaaaccacgagccaatcagcgtgaagttaggccgacgctaattggcccactgaacacttgcattcttcaaggcttggccaatcaacacacgccttgatgccatcgttcacgcacgcgcctgcgtccctccgttcacctttcattctcctctcggccttgtcatg
>emuj_000811100
accggaatcggtctcacaaaacaatcaaatcgcgtattaaatattacaagacaatgttatttaggggggaacctatgcaaaagatgagattgagtttaattaacttatttgagaagtgagcatttatgggctcttttcgataattcatttgattcctttattttgcaaagacaattcaaaaaatttaaataatgcaaaaatttataaatcgtgtaactacaaacaaaaaatataaatcagtgcaaattaatacattgagtggcacatgttgcttctcctcactttgtgtcctgtttaaatggagcggaaatcacactgccagtcccattaaaacagtgcgaatattttcgccagtaatctttaaggtgttcctagtacgaaatacctcattcattcttattggttttgtcgccacttaacttccgaatgcatgcttcttcaagtgagtcttgctagaataaatacgcctaccacctgccctcccgcatattcgtggcaaaatg
>emuj_000873400
ttactttttgtactcaacaaggtaggtatcaaagtgtcattgtactcgactttcaggtttctaaacaggagcttggatgtgctaatgtgactagttaattcaagtatcctaaatgtgccatgaactcccccttataggaggtgtacgaaacagccgggatttggttccattcctctagttttatgccaatttttaagaacaatttgctatgtatttagccataattttcctatagttccaccgtaattagttttttagtaaaaaggcaactgtttttctcccttcaaaaggaaagtacacacctctgtcaaaacactgaccgatttcatagaacttgaagcatgtgtttactttgggaacttaattggaagccggtcacccggggcttgatttgacctcataataggtggaccaatgacctgccaagaatgccaattagccaatccgattaaaacaaaatttccctaattatcttaacaataatttatactgccacaaccatg
>emuj_000873500
ttttaaagggcaggcattattggcaaaggatgttgctgttcgaaaaaaatttacggcatccacgctactcagatatcgacgggatgttttagtccggtattattgtgtaacaaccgaagtatatgtaaatttcatttattactccttaactatcactatcatagaaaagttcttttaaagcaattaactttagctaaaaaccgcacatactaatgtatcgaagcggatgatgttaatacggccatgaatatgatggcagtatcactgccatatcgataaacagtaacgccaatttttagaaattttccttgttctcgactaagagtagtaaaaatgttaatgaagcttcggtcaagcttatataaacttaagaggttaaatttagacgttatgtttacgtatgccgcaaaagtgcacagcacctccaaagcacgccagtaattaaggttcggttaggcggacagcaacattcgcatttcccatcaccttcatatcggctcatg
>emuj_000873600
tttcaagcattaatgagtgggaacgtttgcattacaaataaatgcaggatgtcttggtcttttcgcaaagatggttttggatctgaagttgtggagccgcacgatagcacacaactggaacatttttaaggaaacagtatgtttgccaatttactattatcgagacttgttgggggtcggattttgcataaagctgcgtaacagaatgtgcgtcccaacccattaaacaatgagcaaaatattggatcatactgtgttaagaagtgaaaaggaggaattggagcatgtgcgatggctaaatttcaacgcgtttctacgatagggcaaagtgaagttaaaaaaaggaataattaatttggtgcatggcggagcttgtcgagaaataatggtacccaccaatccaaaaacggcagtctacaacgctaaccgccaatcatgtgtggtatgaactcgatgcataaaagcgaccgcactgagctgtgcagcatagacgaatctcgatg
>emuj_000873800
taagcgtacaaggttaactcccacttcacgatgcggtgtgaccgcaccattgtggaagcagaaaggtgaataaacaccaaatcccaaatgttattattcaaaagttagcttgaagagttgagacttcgggattccaaaaattgcattccaatctttttttccagctcagtaatgtagcaaactcatgcgaaatcaatccaatgtatggccccacaccccccaaatgctttgacgacctcggctgccacaatgatgggagcctaatagcggagccaatcaaaagaagcacaagctttagcaaaaggcccctcgaggatgcatgcggaaatcgccaccaaaccaatggtcaggtcccgtctattcattgggcagtggtaggctgcgtacagccccaacctaccaattagatgtgcaaattcacgattaaccaatcaaagttccaacagtgcggtcaatcaagacatgcgatggttggcgtttgcatttactgacgtgctgacatg
>emuj_000901800
cttgtatttttccaaacagcatcatactacaactttaagtagctaaacctggtgaaaattgaccccacattgctacacttcagcgtaaaacctaaacatagcactttaattatagtcacccgagataaacatattcttcgcggatacatttcgtagattttcgtccatttctccaagtttattttaatataccttcttattaaactggttacaaaaagcgtgtgcttaccattcatcttttagtggcataaggccagcatgttattgacgctgacctcaatcctcttttagctcccacttgccagacagcatggtgtcacatgaacagcacgcttcaaaacatgggtgaaacaggttcactccacacttctgtcacaagacgtcaggacaacgaccaatcacacatatcgtaagctcccattggccagagaaatccagattcaacttcttagttcacattgccgaagtcatcattgcgtttcctgctgaagaacaggaccatg
>emuj_000725800
cttgagaggtgacgccactgacttgctgattcggtgtccactaaaaggcgccaacgcatgatgatccgcccaaattctgcgccagaaatggaagttaataatgctaaatggcatcttcaggtgcttctgcgcatttacgttatgcagctgtacacattgtaatctactaagggttaccaggcctcaagaattaatttattgtcagttacaggaagttacccaaatctaatatcccgaaattttatttgtggtgcattcttaacaaattacctcggacggctactgaaaaaagagagacgtgaagagcaaaattgttaatttttaggatataatcccgtaggtgttccagttaatctttagctcctatgtggggtgagcataacctgcatctggacaacgcccattcccattggttaaaggcacaagaccaatcagaaatcagcagcagtcatgcatacgtccagaagttcacagtatggagttatttggccagtacctctatg
>emuj_uspps1
aaaaaaattgtttactaatatatccattcaagagaagctatgttagtttacacattctattttcctctaagtacattggatgttagtaaatttttacggtggttacttttaagatggggaaccagtcaggtcagaagaatttatcgtagcgtgcaaaacattttcaatcaaccaatcttatgcatcataattcgcctgatcagttctatccaccagtgatactctaatcagaacaaaatattgggaaaatatgctttatccggataaaaagacattcactccacaaatgtccgaggatttctcttctaggccaatggaagtaagactatccgaagccttcgtttagagaacagacattgctattatgctttatgccatggagactataggctattcgataaaagactagagtttatcaccatacccaccggaggtcaagtggtggatcgtcgggtggagagggtttgaatagtgcgtgcaatataactagactacattcaatg
>emuj_uspps2
gctcgaactataatggatttgcctttctaagcggggaatgcaaatgaggaagtccgacttgcctccatgcctgctcactccagcttttgacagcacattcaagtttacactagagttcctagttttgcggaaggctgaacactttaaaacaaatatctggaccgtctctgcgacttcaattcagaaacgcttctccattcctgtttcttttagcaaacgattttactagattaaacagagtgaattatttaccacatggaaaaaaattgtttactaatatatccattcaagagaagctatgttagtttacacattctattttcctctaagtacattggatgttagtaaatttttacggtggttacttttaagatggggaaccagtcaggtcagaagaatttatcgtagcgtgcaaaacattttcaatcaaccaatcttatgcatcataattcgcctgatcagttctatccaccagtgatactctaatcagaacaaaatattgg
>emuj_uspps3
ttgggtaaccagcctttccatcaaccgagttgcaataaatggctcatttcagctgtaaaaatagaaatattggggattaccgtatattattgcactttatgcaagtttttacagtcaagtcttcacagaattttgggtatattgcagtgaaaacgactacttactccaaaggataatttaaaaacactttagtgtttagcgttggtgcgtgaattgacgataattctttatcaaggagacacgagacccgccatggcaattcttttagccaatagtagcgatctgcgccttctgcacactcatttcgcatttacagcctggttttggtattaggcgatcaattcaaaataaatgcattcctctatctactccatggcatgttgaaatgccctgtgcttgcacatgccagtggcaagcagaactagataaaacctctagggatgaagagcaaaagctccggtcacgtaatttgtacacacgtacacgccagcaggcagaaaatg
>tsm_001042200
cacgttctataaaagcggatgcctcatttgcgatgctacacttcgtagtggagaatgtcaagtcgaatcacaccaatgcttgttgattccagccatttacttcagatcctatgtttggtttttgtacttgtgtccggtcattggaatggcagcgactttaatttttggtgtactttcactttcggtagcaacaaagcttgttattagctactctcttcaaccttgacttgggagtttattagcgtatttaggtcaaacctcttttttactcattttatttattttcatttttcatatggcgaaattcggatatagtccatgttttttggccgaatcttatcaggagtccaacttccccgttagttcatgcctaacgtcaaagccaaatattcatgcatcccattgattggtcggagaggaaccaatcaaagttcccgctattggttcctgtgtcgccacggtctgccactttgcagtagtgatatttttatgttaaagacatg
>tsm_001005600
gtcctgaagaggttcgaggttcgtggcggcaaaagcgtgtaagccccttaaaacacatttggctgatttcccatatgggaatttgggagccgtttaaaagtgcaaggcggcataaaaaactgattttagaaattatgaaaatatgcatgagttaggcgttatgcttttatggtgccatttaagtgcccaaattggcgcccaagatgacttgacaattcggtggaatggtgattagacgaggtttcatgttaagcaaaaaaacataatagaagtctatctaaagagtatgattggatgaaaagtaaacgcactctgttggtggaatcctgatctactgtcgcacatgataggtggtgggtgtgaccactagagcagcaacaatggttaattattctgtgggctcctccaagcacatggatataggtgcttgactaatcagatcgacagaatacttcattttctgcttcgaattctcgcagagcactacagcactctctgccatg
>tsm_000922200
agatccttgattgcagtcgtgataatttcaactatcaaggctttttggaagctctccagagcatgaaatgagagaactttactgggttctttgtattcaactgattcaaacatattgcaacagcttggtcacctatttgagccaatcacagccagtgttgctgttgatattaaggtatttgcactccttactgattttatgatgagaaataagcgtcttctggatctactccgacactgtctaacatgatgccacacttatagctatagtgggttcagaattgtcgattaaagggtgccaccagtgagtgatcgtcctgctcatccagagcgcttcacggttaggcgcgtagagcgcgcgtgcgcgtagatagagagtttcacacaagcgtatgaaaacagccgcatgcctaccgcgcagcgaagtcgtactttgatcctcctgagcaaacacacaggcatattttcgcctaccatcactcactcgttcggtcgtagagcatg
>tsm_000524000
ccgaggtaccatgcagctaattgcacattaagtgctacagagtcccccagtctatcaatgttatggctaaggaagttaaaatagtacggttgttggctataaatacgaatgtttattcattgcacaattgtcaagccttttgaattcctggacagtgcattgtcaaaacgcaaatgttctcggtcacgtttaagtctttatggcgtttgtaattacagatggaagcatgcattaaaacctgctggtgggaaggtaataattttgtcgacacgctctccctcaatccgactggtgctaatcattgtactgtcgtttcattgggtcctcacgaacccgccatccgattggtcggcttgatgcatgcagctggctgattggccagtcgggtaaaaaaacgagtcttttcacaccagtcacgaaggcgtcactttgtccagtccgaaacaggtctatatatgttttctcgcaggcgatcacttcaaaatttccaaacccacactatg
>tsm_001192400
tgaggcaccctgtgccttccaacatgattcacctactgccgccttatctgagttgactccttacgaatgcagcgcccttccaggcaagagatgcggacgctaaatgtcagtatggtggtggcctaagaaaaaagcccttaattagctagataaattaatttgatgttgtatattagagacgaatagggttatattgtttgaacttggtacattagactcggattgagtagggacgacaaggatgcatacattaactcctgtccggagtaaatcattggataacgaccacgtgattggctatgcaagtcagaactgctatgtcaaccggattctgcatgccgcaaaccaatcagagtgaagcaaagccgaaattaattggcctattggacacttgaatgctttgtggcttggccaatcatcacacgccttgatgccagcgtccgtgcacacttgtctgcagccacttattcacatttcattttccccttctcgccctcggcatg
>tsm_000864100
cacatcggaatcggccccacacaacaaccgaggcccctgtcgtatattaaaaacgatgctatttgggcgggaagtgtgttgagaataaaaataactttaattgacgcatttgaaaagtgagcttttatgggctttttcaaacaagttaattaccttattttcctcaaagtgcgttttagaaaattaaggcgatgtataggaatttttaacggtgtattcactaataataaacataaaataatacgaatcagtaggtaaatttgcatatattatttttctcacttctattcttgtttaaatagaatggaaatcacactgccaaccccgctaaaggaacgtgattagtttcgccagtaatctttagggtattcctagtatgaagtgcttcattcactctcattggtgttgtcaccacttgactttcgaatgtatgcttcttcaagtgagtcttgctagaataaatacgcttaccacctgcccttcggcgtattcttcgcaaaatg
>tsm_001205300
tcacttggcttttcgtacgcaacagagttggtatcaaagtgtcattccgctcgtctttcatgtcaatgatgaggagctggaatatgaaagtgtgaccaatacttagcgcatgctatatactcctcttaatcggaggtttacgtgacacagctggaatttgattccattcacccagtttaatggcaatctttagggagcactttgctctacatttggcaataatgtgcctatggttgaaccgcaattacttttttcggtaatgcataaactgtttttattcctccgaataaaaagtacacacttgtggcaaaacattgaccgaattcattgaacttgaagattacgtttacttgggaagcgtaatttcaagctggtcactcgttgcttgatttgaccccataagagctgaaccaatgacctgccaaggatgtcaatcaaccaatcagatgaagagagaaatttgcacatttacctcaatgatattttattctgccataaccatg
>tsm_000718800
cacactatttttaggacaaaaggcattactgataaaaaaggatgttgtggttagataaaatatcacgacaactatgctccttaggtatcaacgtatttttgtgtaacaaccgaagtaaatgtaaagcttacctattctgccataatcttcactatcacaacaaggagactcctaaagcagctaactttagttaaaagcatgcaaaattaatgggccaaagcggctgacattaatacatccttgaaaatggtagcaggatcactgccatcctggtaaacgaagacgctgatttattaagacattttattattttcgaataagaataataaatttgttgatggagcttcgcttaaactaatgtgaaatttacgaggccaaatttagacgtcgcgtatttacgtccaccgcaaaagtgcacgcatcccctaagcatgaccgtatttgaggttcggttaggcgggcagcagcgttcacgtttcccaccgccttcatatcggctcatg
>tsm_000345000
gcatttttaagaacgtttgcatcctaaaatgatcacagaataccttatcctttttgcaggggtgattataaaatctgatgctgtaaaatcagaaagcaacacacaactaaatcactttcagggaaacagtatatccacaaatttacaattaatgcgatttgctgtttgaaagcagattttgcctaaaaccacgtagtacagtgcgcgtctttacccaccaaacagtaaacgcaaagtttattgaacctcgtcacgcaaagaagcaggaagttagatgttaaggcttgcatgatggctaaattttaactagatacgacagtaggtcaaagtgaagcaaaaaagtgaataattaattcggtgtatggcagagctagtggagcactaatggtgcccaccaatccaagaacgtcagttaacagtgctaatcgccaatcaactgtactaggagcttgacgcttaaaaagcgataccactgagttgtacaacatagacgaatctcgatg
>tsm_000345100
cgtgtacttacaattaatctccttgttttaggtgtgcgaatttcgcccccactttatgatacattgcatctacgccattgcggaagtgggacggtaaataaacaccaactcccaaatgttattgtccaaaagatagctcaaagagctgggacttcagaattccaaaagatggctttaaccattttttgcagcttagtaaacataactagcatacgcgccaaaacgccttgacaccttgggttgccacgacgcggcgttaacttcaccggtagtgacggcaggttaacctcagagccgtggcttacgttctgcgtgggtgaatgcgtaatcaccgcctaaccaatgggcaggtcccgtccactcattgggcagtggcaaaccgtgcacagtcccaacccaccaatgaggcacacaagtttacgattgaccaattaaagttcccactgcatggtcaatcgagacatgctatggctagtgtttgcattcactgacgcgttgatatg
>tsm_000740100
ctctccattccaatacacgctccgctagacattgaagatacgcacttactacaactttaggtagctaaacctagtgaacattgcgccacattcttgcaattcagcgtaaaggctaagcataacgctttatttatgtggtggggaacacttaagcttcaattgtagttacctgagatagatgcattcctcatgaaccgatgtcaaccttaccagcttcactttatcttcttattgaactgatagtcaaaactatgcattcaccatccaacttcatattgatactgatcccagtccttgcttggctctcacttgcccgacagaatggtgtcacatgaaaggcacgcttcaaaacaggttcactccgcacttctgtcacaggatgtcagggcaacagccaatcacacatatcgcaagttttcattggccggggaaaccaaagttcaatttctcagtccgcattgtcgaagtcgtcattcaatctcctgctgtagaactggaccatg
>tsm_001205200
ccgtgcagttcaaacactttcctccaactgtagatccaaaaattatcagcgcctcaagttaaatcgcctatttgatgttttttacaaacacaataaagaaaccggtatctagtgacactttgctgataataattaaagcagtccttcttattattggccaatccgtgaaaaggattaagcatgaacacttggggaccaaaatcaacatcaaaaacagacactactgatcccagagtaaacataaacgtgaaaatcaattcccctattgccctcgatggcgcagggctagaaaaggccccaaccgtttgttccccataggaaagttaatcgtttgcctcgtgttatgggctagaagtggattggtttaagcgttcacctcctggccaatgaaaagtctgaccttcagacgctcaaccattcgtacaccgagcgagtgagaggattaaattcaggccgccgcagtcagcacattgcaacttgatcacacaaacgctggagctatg
>tsm_000457300
tggttagttgactcagtatccaacagatttctaacacatggtgatctgccacaatgctacacaggaaatgaaagtaagtaatgtcagatggcatctttcggtagtgtgaggaagggccgcgctgctgcgcatttaccctttgcagctgtacaccttgtcatgatctaccaaaaattatgcctcaataattatgctggcaattatagaatgttatccaaccctaaaatccccatattttatttgtgcaatgactgattaatgtactcagaccgctactaaagaggagaaatagagagaacggagtcgctacttttaagatagaatcctgcaagcattccggtcaatcaaattttaagtaatccctatgtggggccaaagaaatctgcatccggataataccctttctgattggttgaaggcacgagaaccaatcggaaatcgacagcggtcatacatatgtccaggagtgcactgcagggagttatttggccaatgcctccatg
>tsm_uspps1
ctcgctcgcttcagctttcgatgccgcacccacgttctcattagagttcttactatgcgaagacttaaacattttataatgaaaatctggatcgcttctgggacaccatgtcaaaaatacatccccaaccctgcttctttttacgcaaaccaaatctctcgattataacgaggaaaatggtcatcgcatttattaccaagatgcccgttcaaaagaggtcgtgctgattttcgcattccactttctttaaagtacatacgacgttggttaatttcgacggggattgcttttaagaaagtattatggaataagtaaaatcagtttaagcaggaaaattaacaatctttttgggtcaggatggaaaactggtaagctcaaataatttcatcggggcgtgcggaacattttcgcttatgtcgtaaccaatattatgcctcaaaattagtccaaccagtgatacccaccaatgaatcttaataccaacaaaatagcatccaaatatg
>tsm_uspps2
aataaatggcccaattcagcagtaaaatacacaaacttagtaacaaagggtgtcgtacatcattccacttcatgtagatatttattacaaaatctgaccagtgtttcggcagtgtttcattgcatattgcaatgaaaacgactgcttactcgaaagaataactcgaatagaaatttgatttatagtgctgacgtgcgaactaacggtagttctctactaaggcgacacgagatccgccatgacaatttatttagccaatagcagcggatcggcgcaattctgcacactcatttcacattcatagcctagatttggtggcgaatgatcaattcaaaataaatgcatcctttatccactccacggtatgtttcaaccctttgtgtttgcacttggtcctgataaacagaaccagataaaacctccaagatgggttaggagaagttttagccacattatttacacactcacacacgccagcaggcaaacagcgatcgggagacatg
>hmn_000032400
tatagttagtgatctaaccatgtcattttcttggttatctgttaagggaatatttaactaattcactatccaaaattctaatcccattagttatcgcctgtgttacggagcaaatgtttttccatgccgtctagtctagccaattctttttcttacttctcaaaatgaagatatcatgatgcacatacgtgatcttacaatagggaacagacatgggttcattcaagactattgtttgtaagagtctttctctttcaaaattgtaaatggttcaaaatcactagcagatctctattttatgcctcttcaaaaaaattttattgtgagattgcggtataagtgcaatattgtcataataattgtgaaaataggattggcttaacattatgtaactcattttcgataacacgaaaaagccaatactcgtatatgcgttaatgagaagaaccctaaggtgtattttatcagtttaaagataatcaccttgcatggtttaagttatg
>hmn_000122600
cgttggtcttcgtattgacatgtacttccctattggctgacatgtttgctagcttagactaagtctaattctatgataccaattgagtcttctctcttgaaatttcactggatttgaatgaattataattgtagttccgaacacaatttatttttggacagttacggtaaaagcatttagccatagaaattcagggtgtgctgagttatggtctagcacttttaattattatttgctccttattgtcattataagccttctctctattgattatagctcttgctcaaacgatgcatttgcacgaacgcgctggtctgagcgcgcattaaaacaaacactgattgcattgcccccacctttatcagaacctattatgagctgcgcaggactgcgctgaggcgggttggagtgagctgtgtactttgacctaacaagctaaccaccttacacttcagactacctggtttcatcacatttctaaaggagaactcactgtcctcatg
>hmn_000630800
ccatatacagaaagtatcgaattgcgagtaggttaacaatagtttgagcgggaaaagtctgagtaagtgatgaaaagggaagctgtgaaacgacttcggaattaattataagtacattgccagaaggaagacccttagctatattattttaatatatttgcctgcaaggttagagttgcaacaacttctctctctgaaggtgacatacttacctgcgagatagaatttagcgttaccatttctgtttttctttgccttaattaccctctactagttatccaggttggttttatttgtcatccggaactgcgtccttgaacgcattcacccattttcttgagcgatcccattcgtacatccaacaatccaatcatacaaccaacagtctgttagcgtataattgattggatattttccaaccaatcagaagtcaccctccaaatttccatgtcttcctactgtaattgcgcaaagcgaattcatttttatgaaaagtcgttatg
>hmn_000987200
gcagccgaaactgcttgaaactaatataaaatataataagtacaaatgaatgaattactaatacgaagcaaaggtaaaacacaaattgcaaaattagatattctttgctataatcaaattaatcaatttaacgactaattattatcaaattaaaatgcggtttccagaatattgtcagttatgataacgtttcgaagtaaatttgctatttaattccgaataattatgagcattggtaagtaaaacaagcataaattggtcaattcctcaacagctaataatgccattggcttaagaaaaacagaatgaccaatcaaatacatgaaaaatcagtgtaccacgcactgattggttgtccgaataattttgcccggattggtgagcctgcccagttcggcactttgattggctagttggtgggaaataacttgcctatacaagccagtcatcattgaagttattcctctgtcccatatccttgcattacattaacccctagtatg
>hmn_000099000
ctctgaattagagaggtgattttcgcaaatgccagtccagtaattaagaagcagttcttgtagagtatagtagccttcaccaaactgaaaaatcgactaattttttaagctttatctaccaatttccatttagagtaagggatcgctattttaataatttttcaatgattttcacatttaattcgttcacagtttcgatgcctaggttaaataagagtcagtatcaacttcccatagcccttctttattatccacgcctagtgatgcgtcattccgtaagcaggattcacgtgatcaagcaatttgcggctgtctgggccaatgcattcaattgcaaacgtaaacagtgtacgcaccaataagagtagtgcaagcgtgcacacgattggctactgtgaaagcttttatctacacctacgcccaatcattgcacggaaagcctgctggcgtccagatcttatctcaatgccattcattttcaatctgttttcttgtgtggcatg
>hmn_000972500
aatagttataattttacatatttcattgagcgtttaaatcagaaactgctcaatcataaaattgtacgaattttatagttttgtttttcattatattacaatttttaaaaatacacgctcaattcaatttttatctttttaaaatcacaatggtgtttatttataaatttttctatgagaaatatttaagattagagaattatttcaaaacttactttatgaattgatttaaaacttaaaccaaaggttaggtttgcaaaatcaaatatcttcagtttctgtcattatcacacgtttctttaatttttacaaaaattagtgtcattagttctggcaaatcggaatccactcacgtgttactcgcatttcatgcactattaaaaatggtgtatttccttctttcctattggcttaactctgaacattcaattcagggtaattcaagtccctttatttaaacgcagtccgcgtcgcaaaaagtcatactttacaattgcaaaatg
>hmn_000562100
aatgcagtttttttattaaaattccaaactgaaaagcgctcgaaaaatattaggaatttttagctatttgcaaaatttaaccaaaaatcttcgattatttaatttgtcttagtatatctatgtcacacagatatcacaaaatttccctttaataaggaaacgtgtgtaggaatgagtcctcgaaaaggaagcacaaaaaaattaaattaaattaacgcctttaaagtacacgtggaaatatttatgaaatggaaataaagttagcttagacgtcttgactttgctccccattaaattcatattagatgtaagtgcagaatataagagcagagctgcgtaattaaaattctgaaggccacaagatacaaatactaaggtcagctaatcctattggataaaaattgacccagttttctccgtttcaactgaccttgagtttgaaaattctttcgggcagcaggagtgcacataggttttacactagcagtagcttgggcagcatg
>hmn_000562400
ataactctgtcgaagttagtctgcaaataattagagtaactaagttaattcagaggattacgaaatcttggaagcattaaaaattcaatagttaccaaagctctgccaagttgagggaattattagcgatttgataaacgaaaaccatatgttttctgctacctatcaaccacttcttattgccatcatgaagaaatatcatacattttcacatggagttaagcattatctttttaaataaattggcacgcaatcacaaagcataagtagcgcttaccaagtgcaaaagcacttaaaccaaatagtcaatgcccccgaaatagtctataactttccgtcgtggtacttccaaacccaccctttgaccttgaatgacaagcgctcaataatgttttgcaaactgaaaatccgagttcatttgcacctgtaatggtggggtaagagtataaaagcaacgcctctaacgaaataaaagtatacttatcattttagatttttagagg
>hmn_000032300
tactcgacaatgtcttactacctttgaaactgaaagtgtaaattgtataaatatctcatttctgatttctaaaaattgtgtttcgtggaatttcagttaaagtgtagatatttatttaaaatctaccagaaggaggttttaaaacctcttctgtggccaacttcccgccattttgttcccatcaagtctaagaggtttgcacgaaattgaaatgaagggatttagaataaatagtctgctctctactgcctattgattaaatataaaaaattctttttatctaatgtcatccatcaactggcatttagcacgtaagatcaaaggtgccaattctttcaatatcgacttaactatcactaactagaaatgcgttaaataaaaatgacatttgctgattggttgctatccctgtaataaaattgaaacaattggcttattggaatttacaccaagatgctatacttaactctcaacgcttaaaggtttcacactactgcaccatg
>hmn_000562200
tgagatagttgtctacttgatttttgattttgttttattccaatatgacactaactatttcattaatggattatagatttaggcaaaaaatgcaaccggagccgcgtagactaatgttagtatatgctcctcaattgatgcctgaaaaaccccctgcttgtttactgaactttcagtttgcatctatgagatgagataacactgaaattatcgtaacctaactaattaaattttcataaaagtacaccaaatttggaggaataactgtcaccacatttcttccatttaccaaaaaagtaatttactaagacgttcacgagcaacagaggtagctcctcgaaggagagataaagtacggtttcccaccccatcattaccaaattttaaagttgaatcccacggttgacctcaataaaatatgtaccgatggcccagctatccagcaaccattggctgttttatctatttaaatactatgataccaacttcccgtcacaaaaatg
>hmn_000562300
aagacatcaggcttacaattgttcaccagtttctcgtcctacttatttctcagcttatgttgtgctgttttgggtcaatatatggtaactttcaatacacgtctcttctctttactgattctgcacaaactgaccacagcaccacttgacaattgtggtacctttttcaacttcggtgatttaaaataagcaaatcccaacctcatttttcatggtctatatttacatcgcattctgtgttttaatttatatgatttaattaagtatttaatagcggcaaaatttgaaattgaggcacatgaataaatgcattaagtttactggcgatatttttagtaataaaattaagattggccctgtctgaaattaaattactcttgaatctaaatataggcaaaatatttaccccccgagtttaaaagtacaccctgaccccaagcgtcctcactcggtcacaccttatctgtcatctttccgaatttccttcgtcatatttgcccatg
>hmn_000562500
ttaactcattttcacattaggcgtcatctctaatcgattagcattttagagcgacaccattttgtgccaataacaacttgagtgattttaaacggcgcttttgtgctctatcatcttggtggcgccagggaaggctattaactctatgtgcaaatattttcattatactgataaattgcaattcaaagttcctagcaaacggtttaacgtatgaattcatgcaacatgtatggactaattacatgatagaatccaaataacaaccgcgagttgaagatttttaaagtcacatgtcaatgttgggtttctaggcgttaaagtagtactgtcaattcacctacttgaatcttcttcatgcttgagtcagataagaagtagcgtcatcaccgctcgccaatcaacaaagctcacttcacgtcttgactcaccaataagaacagttatagtatgccagtataaaatttgtaagaggcattgtaaaactcaagaaaaactacaatatg
>hmn_000562700
acttttaaatatctctgaaatatatatgaactaaaatatgtatttcaaaatagataaattgacccaagtggagattatttcattaagttttaaaccacatagattttgccccagaattcgcaaaactttacgcttgatatccagcaaatccaagataattaaagtttctccattccatataaataattacttcatatcactgaattaactgacttatgcttaagactatttgcttaacttctattaccgattttatacaggaaaggaaggaactaaactctcatagactggatggatattcaacaccaaatagaaagcctgcgtgacactttcgctgaccaatagttactgtctgcaatctcagtggtttatcacgctcagcatacatgtccgtttccaccaatcagaagcgggaattcatccttaaccaattaaagttctcgtagagctgaccaagtgatgcgcgtaacttgcagtgttttatttgcaaccgcgttggcatg
>hmn_000851800
tggcaatcctttggttatccaagttcgttatttaaaatattcgaaatctgagatgacgttaatgactacatggttttgtccatctggtgacaaaataaaggaaattccaagaaataattaaaaaccgtttctccatgcttgttgtcatgcagttttaactgaatgtgcaacaaaatgacaagtttagcaagcacgattagacacaaacccaatgatttcttcaatattttgactcaacaggctcaaaataacatttactgacgtccttctcgttgttctagaggtacaattgataatatgccacatgaaggtcacgcttcagtacacatgatcgaattcaaacattcatattcatgcctagaatttcttttaaatcaccatgtcatcgaccaatcatctgatcccttcactctcattggttaattgcggcaaggccacgactagtaaatcattttttctcctatccaagcatttaattctaaaatatcgtccatgaggtgatg
>hmn_000562000
aatgtttactcatacggcaaaaagtccataaaccggcagttgacttcaaactaccataaccagactgtatgtcatattctaccacttccagagtactcacctcacctttttctctacctttgtgtctgtctcttttacatctgcgaatcactcttctgttccccctctcgacttttgtgacttagatgttcgatgttaagggctaatgataactatcataaagcctgccatttaatataaatgcttgcaagccaattaacatctcgtgtaaccatttcaaaccacctggaaagtttaacagttgttcatttccttttgttattcccattggtctgctttcatacagaattcggttcgctcacgttattgcgtttatcatccctgccaatcgcaagcattagccttgaaggcttagccaataacgctaaagttttgtctacgagttagaatcggaccattgttattttatattacaactttagagcacccggtctacacctatg
>hmn_000774600
tgaacctgtatatatatatatatatataggcaaaagtgtgctacatttgttcaagtcgagcaatgaaaattaaaattcatcatttatatgaaagtcataagctatcttttttcgttgtaaactccaggatagtttgcgatatgatctatctataaatggcaattattccactgagttttaggagagataagttgcctcaactttcacttatcttccatgctctaccagactttatttgctttgaaaaatcgaactgaaggtaggattgataacttctatgaatatttcattagaagcattcctagaagaagctttaataactggattgcataaatttacatcgctcagtaaaaatttccgtaaataaaccaattaaacgttagcacatttttgcctccagacactgagatttttgattggtcggccaaaaggacagcagtcgtgccatttgtcgatgcagccatacaaatgcacttacttgcaagaacacccattccacaatg
>hmn_uspps1
tcctgcaggtctcaaagtttgtagtaaaaacactgatcgaattccaataaagcgtattttgcacatctaaggaagctgtaataacagatacttcaaaaatatgctaaaacttacgaatcaacaattattatcaggtatttattaattaatatttgaaaatttcaaggtaaattataaataagtaagtgataatcatttgtcgagaatgacctgaatgaaattaaaatatgtagttatttaaaacccttaaatatgtagtctcattaaagaagagaaagcgatgaagtattataccacatttacacctcatatttgatcgagtagcactgtattgcatgtcatatgccttgacaaattagatttataacggttcattccatcaaaaacacaaacaaagttgttttcattctccattggtaaactcaatatcttaactacatgcagaattgtataaatggctttcacctcttccgaagcatttcctacaaatctccgacaagatg
>smp_001000
ttttatatatgcttattcctatatataataccaatgatcattcatattcgaatttgttcaatcatcgatacattatattataaccgctgtatagagctgggaggaaaccttataaaggaaaatcaatccatattttgtcttaattaatttattttcatttattgattagatttaattttaccaaaaagaaaatgtattaatgggggtagaaaatgtcttttaaccaatttttaacaatcatagatattatgtaatcttatattacaaatatgggaaagataatattaaatcaagaaatttcagccaatcattagagaagtaaaattaaccaataaaattgattgaacatttaagatccaatcagattacagtttgattttatttttattcaattttgattggtcgaagaaatatatatatgcagccatacaactataaatactgattatatttaaaaagtgaaacaccttacaaccatttattattaatttcatgtagatatg
>smp_031300
tgggctttattaaagatgttgttggtaaaccgaaaaattccgtagaatatacttataaaatgaaagaactataattgcgaaagatccacaaattttaatttttacaatttagtttctatgctttgaaaatcctcagttagtacaaatatgaaaattttaatagttgaattcatgagtcgatccaagctcaaccatcattgaaaacctggaatccctgaacagtcgtttcgtcctagtatgagactcctcaacagtgggtatcctcgatccagcaagcgggatataaaaatactcttagaatagacgataattaacaacattactttaaaaattatcgtaatactagatagcctactttttaattggtaattacactgaccaatcatagggacagtcaatcaaatgacatatctgcatttaatgtatttatataatttgttcatttattataatctttttcatagtaaaagtgatttgaacagctttattcttacccaaacatg
>smp_043120
tgaatacatatcgatcactgtgaagttctgaaagacaacggaaagacgggcacattgataagccatttagtggaaggcgttactactactagaaattaacacagaatttaatagagttaatcttataccgttctaaccatggcttcagtgaaatattgtaggcatgggaactggctttttcttacatgagacactataacattactgttttatgttagccggatgaaatccaaacaaacggataaataatacctagttttcattggttctggtagttgatatcaatttgcgataatactgacatgttaatagtgtcactcacgttcagtttgttgattgcttcaacaatatttagtgatctaaaatactactggttgttaggacatgtctgtatatctacgtcctaactagtatgatatctcaatttaattggttggaattttcacccttatttcactatataacaaacgttagtttcccgttttctaggttgtggaattatg
>smp_076400
aatctattttccgctattccccattctcgtcaagaaaaaaacaggttgaattctattcatctctgtgataaaagtaacagattctaaaatgacttctacaaaccacatttctatttaaaagtgtattttaattcactatgttacaaaagtttcattattttgcgcaacaatttttagaaatttaaggatgtctacttcgcatatctctattcttttaatcaccgtaatattattgcatatacttaataatagcattcgtatattcaaattcattttagtaaaattcaaagattttaattggttatttgaaaatcaactgtcattttggacaaccaatcatatgaaaatgacaaccattttcctaatttttgaccttgtatgaatacttccatttattgtttagatagagattaagtagaatcattcctacatatatatgacaaaagttttagtatccaattttatttaagctgtaaaacagagggaacttaaaaagaaacatg
>smp_097930
acatttaagtaatctgtttatagcgaaaaatataggcatattgtatttcctatcgaaagaattaatgatgaatgtatttcatttctttttcctaaaggtttcaatgcaacggaggcatcagtgactaaaaactaaattcttgttcattcacaaaggggtatatctcgaaaacttaacgatgaacccgttattcaacactagtgtagtgtttgtaattgtttactcgaccaaaaactgacatacataaacaatcgacaatggggttaaataagttgtaggttttgatatttatttggtagcctatataattgaaagaaatactatcttaacgtaaccaataccttttcactatgtaagtgcttcgaaattaatttctgttcgaaagtcacatgtctaaccaaataaaactggccaatacaactttacttggatcgaacaacaccccttatttaagtaatagaatttataacttcattcgaccaaagaaaaaggtgttcactatg
>smp_136870
attcatttttgtctgattgtaaatattgagtaatgcttgctcataacgagttggcttcccagccatctccaatacgcattatttagcttcgctctctcgagttggcttaccatccatctccaatacgtgtcatgtatgcttcgctcgcttacacttgctcatgtgctcacagctttctggtctgcatcatatatcaataaaaatgtagttgccacttccttttgcccttctgatctatacaccgtttagaatgatataataccggttatcggggtgaactattaacgaagcacagcactacaatatctatagtacaatcatttcattaaaaattttctaatcgattaactctactgagtaatatacaaaataaaaagtttttctccaatcaaaatgttgtactagtatcaaccaatcaaattaaagcacttacaattatataaacacaattaagccataagatcaggcgcaaattataaaaaatctatcttgttgtcaatatg
>smp_136890
agtgcttccaggttatccatggtgatctagcttcaattgactcatgatttcaactatgaaaatactgaaatctcaacaaaaccccttctgatatgatttatttcattttttaaattataagattttataacaacttactatagtactgaaacatagaaataaatagtacgtttccactattattcaaggttaaagttgaaggtattaccgcgttaaaaacataatacaattttaaccaatcaaaaaagagaaaactcataaacaaacattcaggtatttgatttagcgccaatcattgttttaaacaatatttttaaatattatttgaccttggtagccaattctaaacaatgaccactcatataatatccgaatacatttgttttaagccaatgaatattttcattttcaagtatataaacgatctgagcacataaggaaaacaatatagatcaagaggaacgaactatctagttgaatcaaataaaccagcttaaacaatg
>smp_202690
attttgaccttatcaatcattcgcttattaaccttgactgtttttatatgagcgtatgtgggtgtattgtttatcctacccatcatatgtctgtagcttatattttgtctggctataaatattgagtcacgttttatcaaaaggagttgactccctcgtcttctctgctattaattataactttgatacactatttagcctcatttctattaagtaacgtgatactgcataaaaatagtaaaatagaacagtagtcgttcttttatccatttctatgtaaatatctgagatgtttaaaatttacaacttattcttcagttcaatgatacatgtctatcatttaacttggaacagtctaggcaatctcacaaagctattggactatgtcaaggttaaacaacgagccaatcaaaataatcagttctgaccaatatgattatttaaataaacatccctaatatataaaacattacactaaattcactagacattttcataggatg
>smp_200240
ctaaccccatgctcaaccctcttcctttacccaggcttgagacctccagtatccccagaggagctccaggcagagttacttacgtccattaaacttcatggaggagccataagctgcccatcggcattcttcatcgaactctaattaccaagattaatagtcattattataattcttctttttcattgattacattattattcttattaatttttcttaatggattagtagggaagaaaagaaaaaaattgatttttagataaataaatattttccattctataaaaattggggggatagttggatttataaataacaaagtaatattaaccaatgaatgaacgaagaataattgaccaatcaaatttgtccatatattttcattaaccaataggattatagtttgatttaaggtcaaaataaatggtcatatataaatgatctatattttgaaagaagttaaacctcagtactcattttgtaattaaactgatcaaaggatg
>smp_205720
tggataacgcgatagagtttgaagtgaaaggtactgggttcgagtcccagggtaaacatcaactctgagatgcaggtacatcacatctgacgagtcccaaataggacgaaacgcacgtcaaactggattcctttgctagccactatccatctttgcttaccattcttgtgaattaaagctatatcgaggcaatatgcacagtatgcacatatgccaattagagactgaccagttgcagtcctaacacaccaatgagaatattcaaacaaacaatactaagtgcatttaaacttgtgtttcaaatgtattgtattcatcagtaaacatttacatactacaatgatttgtcattattatcaacgaactgatctgaaatgcaactatgttcattattttaatcttacaattagcaaaataacgtaatcatacttttttttgtttttttttatttctattttagtatcgctcgatcaactaaattgaacaatgaatatggttttatg
>a_03767
tctaagtcaagtaaatacatatcgctcactttgaagtcttgaaagacaacggaaagatgggtacatcggcaagtcacttagtagaaggcattactacaacaacaatttaagcaaacaccgaatttaatagaattaatcttatactgttttaactatggcttcagtgaaatattgtaagcatggaaaacttttttttttttacatgggacactagaacatcaacgttttatgttagcaggatgaaatcaaaagtgaaaacgaacaaataatgcctagttttcattggttctggtagttgatatagctgtgtgataaaactgacttgttgatgtgtcattcacacttagggattgttggatgcttcaacactattggctgtgaggacctgtctgtatatcaatgttttaactaatatgatatcgcaatttaattggttggaatctttgcttttgtttcgttatataacaaacgattgtttaacgtttataggttgaggaattatg
>a_04226
acaggtcccaaaacttgtgtcttgatttccattaccaaccatatcacctaatttagatggaccgaattcacttaacaattaactcgcacgattcttcattaacgtaatttagtagaaatgaccatagaaatatgaacaaatatataggttgctaattaaccaaaattctaagatgatgtcaattaatcctacgattaacggccatgatatacaaatactctgccgagagttgattctggcatatataaacaatagacagtgtggttaaatcagctgcaggttttgatatttatttggcaggccacgtaatttataaatcctattttaacgttaccagtacctttttcactatgtaagtgtttcgaaattgatttctgttcgtaagtcacatgtctaaccaaatataactggccaatacaactttacttagatcgaacaacactccttatttaaacaatagaattcacaacttcattcaaccaaagaaaaaggtgttcacaatg
>a_04288
gtttgatgaacaaaatgtttctatagcaacctagtatataagaccatgccatgtaaagaaatgactgctggtttcgagtgtatgagttatgcaaaaaatggtctgaatctccttactatctactaagagctatttagtttagaaaacattacaacaacgaaataccgatagaaagaggctgattaattcaggcctgattcgcatgaatatatgtccctttactcaaatataattagccaaatggccataaaatgatcacttcccgatgtttttacaagccaatggtctatttatactacaatcatttcattaaaaaagaagtttctaattgattaactccattgagtaatttccaaaatgaaaaatgtttcctccaatcaaaatgttgcaacaatgtcaaccaatcaaatcaaagcaattacaattatataagcacaataaagtagccataaaatcacgcacaaattatttctaataaagaaatctattttattatcaatatg
>a_04393
tttatgtgtgtatgtgtatactttgtttatcctacccatcacatgtctgtggcttacattttgtctgactataaatattgagtcacgttttaccataaggagttggctctctcgccttctctattaacctcgactattaatcataactttgatgcactatctagcctcatttctattaactaacatgatgctgcattaaaaatagtaaaatagaactttttgatatacacagtagttactatcttgcagatatcgttcttctatccatttctatgtaaatatttgagacatcgtcccaaattcgctagttatcttcagttcaatgatgcatgtctatcatttaatttaggacagtctaggcaatctcacaaagttattggactatgtcaaggttaaacaatgagccaatcagaatactaagttttgaccaatatgattgtttaaataaacatccctaatatataaaatgctacactaaattcactagacattttcatagaatg
>a_04567
agtgaatcatttgaattttaaacacaacttctaagtaggcagagcatatgtagacaaatattgtcctatagtgtagtggtttcacatcagtcatgcgtattctcacatccttatgtttagctaaggacttaagatagctttctgatttcatctttgcatattatttacttcaaaaatgttacaaatcgtaaaatagatgtaactgattctaaaagctcactgaaatataagtaagatgaattaatgagaaatccttcttgatcatctgggctacctgttcctgccatctaggtatttcaacaagttatctatttttgtttgttttaatatatcattatgtttattaatcgcctattttttaattggtaattgcatcgaccaatcacagggacagtcaatcaaatgacatatcttaatttaatatgtttatattatttgtttatttattttaatttttttagtagtgaaagttatttgaacaactttattcttacccaaacatg
>a_05680
tacatttaaattacaatagctttggaacacagaagtctacgacagtgaatcatacatcaaacgaaagcttatgatttgtagattagattaaggataagaataaatgttaatgttttacaagctttgaatgaagtaaaataacgtcccccccccaaatagtttctgtagtttgtcaagacttcttgtttctctgttcatatcaattagtagagaagaaaaaataattgatttcccaataattaaataactatataaatatatccattaataattggaatagtttgattttaattacatgatcatttgaaccaataattgaatagaaaaataattaaccaatgaaaattgtctatatatatttattaaccaatagaattctagtttaatttaaggtcaaataagcgggcatatcaactgttaatttatataaatgaattagatttaaaggaagttaaactaaaactattcatttgtgattcaattcatttaaaataataataatg
>a_06342
tcgtcctagtacgggactcttcatcagtgcgtattcacgatccctctcgtgagattcgaacccgagaaatgatttatctttaaattataagattttacaacaacttactaaagtactgaaacaaaaaaataaatggtacgttttcattattattcaaggttgaagttaaaagattgttgataactttgtacgaagctattgctgtgttagaaaaacctaatacaatattaaccaatccaaaaaggaactaatgaacaaacattcagacatttaattttatgccaatcattgttataaacagtatcttaagtgttgtttgaccttgatagttaattctgaacaatgaccagtcatatactttccaaataccactcaactcattttttttagccaatgagtattttcattttcaagtatataaacaatgtgagcacacaatgaaaacaacatagattgaagagaactaactactttgttgaatcaaataaaataacttaacaatg
>a_07787
cattttaatagaattgatttgatcaatactgtttgaccccttcctatttctgatatcaatttatctatgtttattcatacgtataatatcaaatttgtttaatcatcaatatgttcgtgatatgatgaccggggtatggagttggagagaatacccccccccaaataaaataaaatgaatccatattattctatcttcatttattgattaaatttaattttacaaaaaaagactgtattgctggggtagaaaatgtctattaacgattttacaattattaggtattatgtaaccttatattacaaagaaatttacaccaatttaattggttagttaaaattaaccaattaaattgatctatttataagatccaatcagattgcagctttagtttattttagttcaatttgattggtggaagaaagatgcgcaaaaactaggattctatttaaaatgaaataacttggaaatcttttttttcaagtttatttcatgtaaatatg
>a_07834
acatagctggatggagatatttggtggattacctatactcctccacgaggggtaacaaatgtaagtatatataaaaattaacagattctaaaatgacttctacaaaccacatttgtattaaaaagtgtatttcaattcactattttacaaagcttccagcattttgagcaactatttctagaaatttaagattgtctatttcgcatatttccattcttttaatcaccgtaatattattgcatatacttaatagcatccgtatattcaaatttatttaagtgaaatcgaaagattttcattggttatttgaaaatcaactgtcactttggacaaccaatcaaatgaaaatgacaaccattttcctaatttttgaccttgtatgaatatttccttttattgtttagatagagataaagtagaatcattcctacatatatatgacaaaagttttagtatccaatatatttaggctgtaaaacagaaggaacttaaaaagaaacatg
>d_00276
caagattgttttaccgcttatgttaaaaaaaaattgaaactgactagactggaatcaatccatctccatagataaactctcttggaataacaactcgaaatatttctttcttctgtattatataataatgacatataacgttgctaaggcaataacaattatataatgactttttttcaaattataatgaacattacattaaaaaaacatacgatctataataatacacacattaatacgagtatcagatttgtttttattctcttaatcctgttaccacaaagcaaccaatagggtttgttactaacactgaccataaccaataggaattgaatagaaatatatgagtaaataataggtgaaatataatatcattataattatcatcaaattgagtaatcatattcatttaaacattattcatacattaacttggatttcttaatagaaagagataatacaatccatatttcatatatcttattattattattattgttatg
>csin104032
atatcgcatactgggccagtgctgatggagagctgttttgtgggttcttcgggaatcatccgtcttagggaagttttccttttctgcgattggtgttgttattgataactggcatttgcccgcgacatttcaagacaaaacgcacctcatcctcggtggtaaaagtatactggaaaacggttcggtgctgatatgaattcgttgtactaacacccctgaatattggcattttcccaaaaattccatattgcgaccacaacgacgtcattcaatgtagcgacaacatttacacgcgtaaatgatctgctggagctaggagaactacggttaccccaacagccaatcaggctcacgagatcgtctgcaatccattggccaatagcttgacagtggttactgaattttgattggatcggtcaatggtatgcgtcccgtgctaagcaaaatacttcgctcgacgaaatgaacttgccaaaaagccatcgttccttttggatacgatg
>csin110041
tcgtaataagccgacaccgattatgtggagcaggaagttcaatgtaaccgaatggtttttcgagaatgtgaataataggtgtaggcggttagacattttccggttattggagaattgcctccgcacataacctatttacaataaaatgtttgctacatatctccgattcgatgcaacaggctaaaccagcacagctgtgcttcagggagaaaaaaacaaaaggacaagaaaagtgttatagctatgcacgtctccagtatcattcttagtatgtgaccgcgcaaataaacgttgttttgtcgcagcggcttgggtcaaatttaggggacattaacgttgagcatttacgttcgaagctggtaaagatgtggcctcagtactctccaatcaaataaggaaacccccgcaaccaatgaacatttagaaaagcacaacaaagtggtataaacgaatgcacccaacctgcgcagtcttggattaattttgatgcactcagtacaatg
>csin107891
tcatgagcttgcacctttttcctgttgaaataattttataaaatctacgcgcaattctgagcaaattgcgtcccacatattgtacacacgtgtgccatggtctcggataaatttaccgtaatctctggttatgatgtttctgcagaaattttatcgcagttaaatctgttcttgaacttgcatttaatccctgcaaaaaatcgggcatcgccgttagttaagttttgtacatatttcatagacatattacaccagagctaatctacatgagtttgtcaaattcggttcacacagacgtgaaaattcacttaatcagaaggtgagaatttcaaaatcaactacgaaatacacactgggtcagagcgaaaggctgtcacgagagttgtcacagtgcatcgaagtcttcgtcaatcaaccaatcaaaacaggagcatgcacagtgttctcgagtataaaataggaagtttttgaaagatgcaattatagaacaatcaatggaaatg
>csin110039
aacctattattgtgctagcagtggctaggtctcatcgcatactgaagttatgaataaacgtgaaggtacagcaacggtcatttacagcaaccgaatcgtgagttgaattaaaagagcttcattcaatgaaattatctcggtcaatccaacattagtagaggtttcctccatacaaccaggcttctctgcattttcaaaattattatacgtaatgcgatcccagtcaacagtcaacagttagcagcacataagatatgagtttgtctctttcggttcctgtacacctccctcaggcagaggcgatcattcgctaaaccaaaatgtcagcaacccgaatcaacgccaagtcacacaccgagcgcaagcgaagggctgtcatgtgatctaaaagaggatgacgaagccttcgtctgtgaaccaatcaaaaagttgacagcggtaactcttgagtataaaatacggagttgtggaaagatgcactgagggtataatcagtgaaaatg
>csin100632
ttatctggtctctttggacaacttccaaagattttggtatccactgctggcttttatgctgaaaacctgtctctcatgtccctactcttcacttgacttgtgctgtctaatcatcctggtcgtcaaaagcaggacgattttgtacagtcgtccccttgactgactgaggacaatttgtaagatgacgcagattgttcggacttcctgggatataatagctgacattcactgtgactgtttaaatagcagaagtatcgatgtctgttcggggtagtcggaggacatgaccaaatcgaccataatcatcacagcacgtgacgcgaacgcatacacacaaatgaggtgtgtctgtaaagcgcagcataaagctgattggttcagcagaacgtagacctcgccgtctgacgaatcgggacaaagccactaaaaacgaagactatgttcaacaaaaaccaataataaccactgtagacgaaaagcaagcgaccgtcgactacggcatg
>csin107892
ccgaaacataatgtgagcatcccgaatcaaccccaaagcacagaccacacgacagtaaatggttgtcaaatgacaaagagttcgttaaccaaccaatcaaaatcgagacatacagtgtattttcgggtataaaacacgcagatttggtaggacgcaagtagcgtataatcagtgaaaatggaaggcacaatcgacaaatcgggaagtgaagtcagcagaaaaatctgtattccactcaatcccaaacacgatctgagacaaatattccactggtatggcgaacacatcagacatgaaaacgattctctgctatttgtgagtatcatcaaacctcagttcacaatgcctgttctggttgggaccgcaattgaaatcccacggacaaatgtgaaacgggcgaaagaattatgccgtgaggcgatgcagcttgcaaagaaacacggactcaaggcaaactcgtacatctacgttagcacaaatcaacagaaaacactgacgcaatg
>csin107893
gacggaccggccccaagatatttttcagtttgtcctttgaaaggactactttcgcttactgagtcacagctggtcagcgatatcaggcgagtccattaaaagtccttgacacagattggtactttgctgtgctcactcccttttattggcctcaacggtttgttaaatgtttagcaaatttcttgctttttcccttttaaccgctactttatcgtgcatctgtcttcaagtcacttttgttcaaacttttacttatctcttttggcttaaaatttttcccgcctttggtttgacacactttgaatcattaggactgaatcatagaaacttcagtaaaaaaaacaaactaaggtgccgatttggctttcacccatgatctgtaaccaatggcgtttcagtttttgcatgaccaataaaaagtttgaggatcaagcaagtgatctataaatttgcttctgcaatcactagtttagttagaattagtcgggcgtatcaacagcatg
>csin107894
tgagtgattcacgtagctactctgaagcgcagtcgatcctgactatcgtcgctatttttctattgtcagttgctaatccaaatgaataggttgccttattttacccaaaaaaccgaactaaattacaaaagttacaaattttaaccttgaacggccatgtttgtaaacgttacagtaaggtacctgtagtgttcgattgcactcagcaaattttttcttgtctagcccggactctgggcttaaaaccgagtcgaccagcgtcgcataccttatcgattattttctacgaatgtctaggaaaccttcagtatatgtaaaaccgatttgttttgtgtccttactctgtgtgctgcaaactgtccaagataacagatgctcttggtttgatcaataacctaaccggtgagcacatgatgctgaacagccaatcagaatggaagaagctgatgtatataaaataacacgtattctgttatggccattgtctggacgctacaattatg
>csin107895
ggtgcgactcacaatgggcgaatgatgagaaagcagcgtcaacacaactgcgatgtagtagtttccgcatggtgtcttactccacaattcaccacaattcatctcaacaaacaccggttttatgttgttcgatgatccatggtgaaaaaatcgatctcacttttcttggaattagtgtgtgacatcaattagtgaataatttttttcagtaaagtcctatagggagagcatgcatacaaaattcgaaacgccaaattaacgacccagaacaaggacgcaatccaccagtgtgatggtatgcaactggcaaatcagggctccgatcaggtctcagtgtatctcagatgatgagatgagtggaagcgtttttggcctcgagtaatcgacaccacagccagtgagcacacgatgcaaagcaaccaaccacgattcactatagagcttagaagtataaaataacggacgcattcaaccatgttcatgcactgcataccgaaacaatg
>csin108914
taaagtactcaatatctgggagcactgctacgtcatgccacatctcatcagggacgcctgcaatggctcgggtagctgttgtacaaacgccctacagcgtgttgagactggatgtcgtttggggaacggcggattacccagtcgctgtggacaacataggataaatttgcctccaagccgtccacaaaactcatcactgaggtcctgtccgttcctttcccctgggacgtgtaagcaaggttatcccgtccgcaaactgcgagttgggacgctagaagtgcactagtcagctgcacatgttcaggccacatggccgtgcacacgacccttgtctcgccaccgccagtctgtcggcggttgcgggttgatgtactgacagactgcagtcgagggcatggccaatcagagtgctaggacggcggacgaatcatcggtcgaccaaccggtcgatgtcacacgtggataactgcgtcgtctgaagtggcaggcgccatacggcaatg
>csin109179
tccttgctatgacataataatcgtgttgggacgatataaaaaccgttcaaaacagagttaagtgtcactgtgttcttgttcagttaaatgaatgccaactctacctacgacacatttcacgtcccttcatgtcctccagtaatttcaaaacactgctggtcagtgtgcttcagccccgagtttccgaacctgtcgactggacgagaaaactccgatcaattcattcaccgaccaccagccaatgaaacccaacctattggttcaagcagctcgccacaccacggcacatgtgcgtaggtgttggacgtcctttatgacccgagcaaggtggatgttcattggtcagttgaagcgcagacgcacattgttagcgctagacgtgcctgatgacgcaccagaccaaaaacggagttgtaaagccatatgcatcgcttctagcgtcttgtgagatggcagcgcagccggaaccaagagatttcgggtcgtcctatttcctatcgatg
>csin109909
atttttgtcacaatatcgatcgttttttatacaacaccgtttcacgctacttcagctcctcataattattgaaaacggggaagacatcgtcccaatgttgacctgtttatgccaattttaatattttattttccacacccacacaattgggtttgcgcaacacattcagttgaatactatcataagaggtagattcggctggaatttagttgagtcttttgctcgtgcatactactgccttcactcttcagtctatgttttaagctgtcaggctcgtgattgctcgtattggccggttcactgcgtcacgttacaaagtcacctctgtccatcgctgctgctagctagcaatcgattaaggtggtacttccgtcccggcgctcgcggacgtgtcagtccatcgccgtgacctgagccgagaggtcgctgattggtcatttggccacagcggtacaagcacagacgctcgacgaatcgcgtttgtgctgaccagaccaataatg
>csin109910
caccatcgttgctgccacatgctccaccctatttaccagttcactgtttcaagttttgcgtttatatacgttagtcaactaaagtataatatatgcctacatttgcgtggcaaaacagtcaaccacgtggcttaccgtgatcaaagacacactcgaaaatgattacgaagctccgttgctaggtcagataactattttttgcctgctagcctgatttctggattacttagtattcttgtctcacaaaccgtccagcgcagctctgtggttcgtggatcgcaagtgattagctgatcccatcgatcagagcattcggctaagctgatcaccatgcagctcgcctgtgcttgaacacgtactttgaacacgtatgctatgctattgattggtcaaatgcaccacagatgtctgtgctcgacgatccacgtgttacctcgccaaatcactggtgggttcgcaccattaagtcactgccaaggttgtttctgacattcggcgaaatg
>csin110043_overlap
ccctattcgcatctaccttatagtgaaatttgcaggttctacgtgtaaagcgggacctgtagggcctaatgcttaaagctggcaaaacaagcacaagcagataggcaaaagaatggacaatagagctatcagtatttcaagaatcagtgcaaaccttgtgttttgaggtctttttggggacgatctacacgaattagtcggattgcagtgattgacccacactcgtaagaagaatatcacaaaattaccccactaattcacggtgtacgttcagacttgcggagtcttctaacccactaacgagtttgcctgtgaccttgtacatatcacgtgatataatcggcaactacagccagttaaaccaaccaatcggattgtggcatgtgtggcaattgattggctgataaccatgggcgttgaaacacgggcgttgaaacaccggcttacgaggtttatatacaataaaagggtgtgtggccaggtgttttgatgtctcagccatg
>csin112002
cttctaaataagtcaaaaagcttagtcggaattatgtgaagttaactgcttaatgctgggatagccctaatcctcttccctatcatatgctcacaactgttattggcagtccagacgtccattatcgagatagaaaaatcattttgactgcccacaggggaaaacaactttgcaaactgttccttttactggctttgcccgaatgagaagatacgtaggatggggagtattgttcacacttcaaacaactgaacctggatgggtacactcgtacgtgtatgctaatggttgtacggagtaaaatcgctctggagttacttagccgtaatagtgggaaatcgcttgtgcaatagctaaatctgatggggtgaatattgatctgccaccagactttcaactgcttgctgaattttgattggtcacgcaatactgtccaaccgtcagctgacgaacaggctaatatagggcattggacggtacaggcagcggagttcaacaggatg
>csin112617
attttggcgcaaaacgttttattcccctcctaaaagctttgcagctaaaagcgttgtgcggttaatgggcccccttttagacaatgcgattaaatcagttcacatgcccgccaatgccagatcatcatatcagaatgctgcttgcatgggcgttctttattgcactttgttcatgctaccatgtcacgtgacaaatccacacggacagaccaaccttgtaaacacgcctgtagcaaatcacgtgacagaaacgtaaagattcagcgcttaattggccctcggagcctttcgtgggtccaaaaaccacacttgtctcacctgcagctgtcgattcacgcgacaccggcagccaatgagtgaatggggcttgtacatggttctgattggttgatttgaagctggccaacagctaacgtgaccagcaaaccgtggtagtacaagtgtgcagtattacttgtcgacttccagtggaaaattcaggttccttgttacattcgcagatg
>csin113016
ccccaaagcaatattttcgcaattaacactttttacaactcagtgagtacgtttcatgcaaatgtgcttttgttttaagcccgtctgcatcatgcaagtgttggagctggaggtttaatagagcatactgatattcttccgcataatgtgcaacacaggcggcctcgagatgctgttgggaaaagatccaataaagtatcacaacaaaaagtacaaattacttttgggcttatcggctatatgcaaattaaattgctaggaacaagattgactcaatcaaaggcacaagtagaacctggagactgtgctgctgacaaagtaggcgcggacgagcgacggcgctcgatgaccgtaactagggcagcgaaacgaccttgccctttggtccaactctgattggctcagcacctgtagacgaatcagatgctagattacgagacgaatcaatgatcacctcctatgtatcggacgaagacagactgacgcagccattcgacgcgatg
>csin585new
gatctagttaaccctagcgaataaagaatagatatgcttttgcatttctcgatttatacactttgctacgcaggtatgaaagttcacttctgtgttttgggcccgagcaatatttgcgattcaaaatgtaagtatatattgattagattcttagatgcgttatttattccttcgtgaccaacgccacaattcaaagtttactagctgtcagtgttaagtagaactcctttccaatgcagtataacacgtactcgtctgcaggattttcatccctactatttcgacatgattttttttatcagcaaagacagaaaatgcttccttcaaaccaaggtcccctggagtggcgactcaccgtgcctaatagcacagataacattcatccaatcaaatcgcaaaaagtaacgaccaataacctggacgagaaacgacaaagacaacctataaatacaaatcagcagtcatcaaattatttaaggaaaatccccgcgatcaaaaggatg
>t265_01174
tttagatattgcatgctggttcagtgctgatgaagaggtgttttgaggttttttttggaattatccgtcttggggaaggtttcattttctgtgattgttgtggttattgataactggcatttgcccgcgacatttcaagatagaacatacctcttattcttggtggtaaaagtttaatgggaaaacggtttggtgctgatgtgaattcgttgtactaacaacccctgaatatcggtatttttccaaaaattccatcttgccaccacaacgacgtcatttaatgtagcgagactcgtaaccgatctgctgcatgtaaggggactacggttagcccaacaaccaatcagggtgacgagattgcctgcaatccattggccaatattttgacagtggttactgaattttgattggattggtcaatggtatgcgccctatgataaccagaatacttcgcttgacgaaatgaacttgccaaaaagccaccgttccttttggatatgatg
>t265_02176a
tatggtctctcatgccccacgcttaacatcataatgagccaacaccgactgtttggaacctcgaagtttagtgtaaacgaatggtctttcggggatgtaaataaaaggtgtaggcggtcagatatttcccggttattggagaactgcccctgcgcataaccgatttacaatcaaagcaaacatttgattgtttaatgtctccgattcgatgtaacagctaaactaacacagctgtacttcaggaagaagaaagaaagaccaagaaaagtgttatatctatgcacattttcaccaccacagtgtatgactgcgcagcggcttagagggacattaacgattagcatttaggttcaaaactggtaatgacgtggcttcggtattctccaatcaaataaggcgacctccgcaaccaatgaatatttagaaaagtacaacaaagtgctataagcgaacacacccaacttgtacagtcttggattacatttgatacgctcagtacaatg
>t265_12941or16048
aatataatgaatactgattgactttttgaaggaagcagctccattcgcacctaccttatagtgaaatttgcaggttctacatgtaaagcggagcctgttggtcgtaatgcataaacctaacaaaaaaatggacaatagtgctaccagtgtttgaggagttagtgcaaacgttgtgttttcagggaagtttggggacgatctacacgaattagtcaaaattcgggggttggtccacactcatacgaagaacatcacaaaataacatcactaattcatagtgtacgttcgtacttgcagaaatttctaacctactaacgggtttgcctgtgaccttgtacatatcatgtgataaaatcggcaactacagccagttaaatcaaccaatcggattgtggtatgtgtggcaattgattggctgataaccatgggcgttgaaactgggcttacgaggtgtatatacagtaaaacagcgcgtggccaggtgttttgatgtctcagacatg
>t265_00316
aaacactgctacgtcatgccacatctcatcaaggacgcctgcaatggttccggtatatgcggtacgaaacgctgtccaaaaggaatgggccctacagcgtgttgagattggatgttgtttgggaaacagcagatgacttagtcgttgtgggagaatttcgttcccaagctgtccaaaaaactcaccaccgaggtcctgtccgttcctttctcctggagcatgcaagtaaggttatcccgcctcagatggcgggttgggacgcttgaagtgcaccagcctgctatacacgttcaggccacatggtcgtgcacttgcacgtgttcattgtctcgccaccgccagcctgtcggtggttattgggtggtgtactgacagacgacatgcagtcaacgacatggccaatcagagtgctaggatggtggacgaatcatcggtcgaccaaccggtcgatgtcacacgcggataactgcttcgactgacgttgcgtgaaccacacggcaatg
>t265_04215
ttttgtctttatataagtctagtgaaccgtgaaagacaacaaggtgaaatcatattgatcccttaacgggttcacggaacctgttgtcggccaaaggtcgtattcattggcacgaagttgacgcgtgattgtgaggcaggcaaaaacaaaatgtggatagtaggtcctggtgtgaaattgctcggagggtagcctttacaaggcctagggcttatcgggttagcattgcaatttgagggtagtaaccggagtcatcagtatggccaactcgtaaacagtgctgaactatctccctctgaggcatagggctgaccagttgcatttttccgcagtgccaactgacaaaaaaccgtggtaatatatgattgtcgatggagcgatggcgacttcaccgtcaggataactgtaactagggcagcgaaacgaccttgccctttggtccaactctgattggctcagcacctgtagacgaatcagatgctcgattacgagacgaatcaatg
>t265_05585
agccttcaaataagtcaaaatgttaatcggaattatgtgaacttaattgctcaatgctggtataaccctaatcatcttccctatcgtatgctcacagctgttaccggcagtccagacatccattatcgggatagaaaactcattttgattgtccacagggaaaacaaatcagcaaactgttccttttactagcttttctggaatgagaacatacgtaggatggggaatactgttcactctactaacaaccgaacctggatgggtacactcgtacgcgtatgctaatggttgtactgagtaaaatcgctctggaattacttagccgtaatggtggaaaatcgcttgcttagtagctaaatttgatggggtgcatattgatctgccacctgaccttcaaatgcttgctgaattttgattggttatgcaatattgtccaaccgccagctaacaaacaggctaatatagggcactgaacggtacaggcagtggagttaaacaggatg
>t265_08146
tgcagcaccctttctgggcctagttagcatgagaacggaaggaggccgcaggactggaatgactccaggttgcccaagacttgacaggagcagtcgagatgctggattcggcttcgaaccttctggtccgtaagctggcgccgtaaccacagagccatctcgatgcccttcgcatgaaccaaacagaatgatcgtgttggggacagtagagagaccgttcaaaccagagttaagtgaatgccaacccaaattatgatacttcacgtctcttcgttccctcgactagtttcaagacactgcaagtcagtacgcttcagtcccgagttttcaaacctgtcgactggacgagaaaatcccgatcaattcattcaccggccactctctacgagacgctggactgtaacgcccactcaaacaaccaatgagacccatctattggttcgatggttcgaccagctcggcacaccacagcacatgtacgtaggcgttggacgtccttcatg
>t265_12260or03499
aaacaagcagccacttatgtaggacaccgaatttctgcaagttgctacgatgctgttttaaaatacgtaatttgaatattggaagcacagagttacggtttagttcaaaattttccaaacactcagagcatgtgattaaatcagtccgcacgcctgccactgccagatcaacatatcggaatgctgttggcattggcgctcgttattgcactttgttcatgctaccacgtgacaaatccacacaaacaggccaatcttgtaaacatgcgtgtagcaaattatgtggcagaaaagtatggatgctgagttggccgtcggagcctttcgtgggtccgcaaaccccagatttcgattcacgcgacacaaacagccaatgagtgaatcggccttgtagatggttctgattggttgatctgaatctggccaacaactggcgtgaccaatcaaccttatgtagtcgacatctagtggcaacttcagggtccgtatcacattcgaagatg
>t265_13453
cgatgcgttcctagcgcgaatggacctttatctagcccctttggaccaactcccacgattttgatgtccactggttttatgccgaaaccccatctctcatgtcgctactcttcacttgacttatgcactatcctgtgtctgatcaccctggtcagtacttgtcagtccttctcttgactgattgaagacgatttgtaaggtgaagcagatatggtagctgacagtcattgtacatgtttaaatgacagaaatatcgatgtttgttcgggctagccggaggacgtgaccaaatcgaccataatcatcacggcacgtgacgtgaaagcatacacacaaatgaggtgtgtatgtaaggcgcagcataaagctgattggctcagcgggacgtagacctcgccgtctgacgaatcgggacaaagccactaagaacgaaaagactatgtcgaaaaaaaaaaatattaaccactgtaaacgaaaagcgaacgaccgtcgaccacgccatg
>t265_02177
gtagcgaattgtgccaactacgttgattcacatcatttccggctgtctggtattctgttgctccagtctaccagcctgtttttctactgcatctccccagtcgacgaaaaacaactaaggttcagaccagtcgaaaaatgagttgagtggaatgcactccaaaaatgaaaaatttatgagttaatggactaacaatcaacaaacattctctaacaccaaattgttctgcattccgatggttactagaagtacctcgaacagctctgattttgttcgttttggttcctacatgtgtttcttaggcagttgcagtcgatcatcaaaccagaatgtcactagctcaactcgacccaaatcacacacgcatagagtgcggaggaggctgacacgtgggcttaaattgtatgacgcataaaaattcagtcaaccaatcgaaatagagacttacagtgcattttcaggtataaaatcgaagatttggtagcgtgtggccagtgaaaatg
>t265_02178a
gcggataaaatggtttggttagtgttcaggtggcctgccgtgcaaccagccaaattgtcagtaagcaggaaatccgccttcactgagaagctccacattcaaacagaaaagttgatggccaccgaagaatgattccaaataaatgatttcactgtattggagttctattagttaattcattatacatgaaagtactcgccttaccgtcaaattattccagattctcatggttaataacatccaagttaacgttgacggagactgaggtctgaatttgtcgctacgtgttgccgcacatgtcttttaggtagatgtcatgggtcagcgaaacataatgtgagcatcccgaatcaaacccgaggcacagatcacacgacagtaaaagtctgtcaaatgacaaaaatttcgtcaaccaaccaatcaaaatagagaaatacagtgtattttcgggtataaagtacatggatgtaaaaagacgcaattagcgtcgatcagtagaaatg
>t265_02178b
agcaactttctcctgttcaaatggttttataaactctttaggcacaattctgggcaattcgcgtcaccacacattgcacacacgtgtgccgttgcgtcagatacatttaccgtaatctctggctatgatgttttgctgaaagtttattgtaattaagtctgttcttcaacttgcatttaatccgtgcgaaaattcggacatcctggttagttaagttttgtacacgttacacatatatacacacatattcttgcagacctaatctatatgagtttgtcaaatgcggttcgcgcaaatgtgaaaattcacttaatcaggacgtgagaatgtcaacccaaatacgaagcacacaccgagtcagaacaaaggacagtcacgagagctagaacagtgcaacgaagacttggtcagccaaccaatcaaaacaggtatatgcaccatatgctgcagtataaaatagaaagttttggaatcctgcaattagagtataatcagtgagaatg
>t265_02179
catagcgttccagttaactatatcaaacataagaattgatacgcttttgcatttcctaacctatacgctttctaatgcaggtttgaaagtttacctctgtgtgtttgggctcgaaatgcctaagcgatatgtgcgattcaaaatttctgtatatactgattacattttgaatgcgttatttattcctttgtgaccaacgccaaaatcaaggtatactgtctgccaccgttaattagaacccgtttcaatgcggtataacacgttctcgtctgcaggattctcatccctactattttgacacgatattatcagcagagacattaactgcttcttcaaaccaacagtcgcgattcaccgtgcctagtagcacagataacactcatccaatcaaattgcaaacattaacgtccaataacctggacgagaaacggccaagataacctataaatacaaatcagcattcaccaacttatttgagaaaaatcgcagcggtcaaaaggatg
>t265_02180
gatccggttggcggatcgtccccaggatgtcttttggctttcgcttactgagtcacatatcaagagggttcattcgtgtaaaagtccttggtacaaattggaagcttcctttgcacaatccttttattggccccaatggtttgttaagtgattagtaaacttcttgctttgacccttttgaccgttactttatcgtgcgtctgtcgtcaagtcacttctgttcaagctttacttacctgttttgggcttaatattcttccggcttttggtttgacacactttgaatcattaggattgaatcatagaaacttgagtaaagaaacaaaccatcagatgagtttcaaactaaggtaccgatttggctttcacccatgatctgcagccaatggcgtttcagtttttggatgaccaatagcacactatggggatcaagcaagtgatctataaatctgcttctgcaatcgctagtttagttagaagtggtcgctcgtatcaacagcatg
>t265_02181
gagtgactcatatggttactctgacacgtagttgtccctgagtatcctcgacctgtttgggttgtcagtttttaatccccataataggtgctgccttattttactcaaagaccgaacgaagttacttgggtacaaagtttactcttggacggccgtgtttgtaaacgttacagtaatgcacccgtagggctattcagaacattttttcgattgcactcagcaaaatttttcttgtttagcccggattctgggcttaaaaccgagtcgaccagcgtcgcataccttatcgactattttatatgagtgtctaggaaaccttcagtattgctttgtgtccttactctgtgtgctgcaaactgtccaagctgacagataatcttgggttgatcaataacctaaccggtgagcacatgatgctgaaaagccaatcagaattaaagaaactggtgtatataaaatgacacgtattctcgggtggccattgtctggacactacgataatg
>t265_02182
ctttctttagagcaaacgatccacagtgggcgaatgacgagaaagaatcgccaacacaactgcgatccagtaggtttcgcatcgtaccttaccccacgatgcaccatttttcacagacgcatctcaacggacacaggttttatcttgttcgataatccactgtaaaaaaatatcgatctttttttcttggaattagtgtgtgatatcagtaaagtcctatagtgagagtgcacatacaaaatttgaaacgcccaattaacgacacagtacgaggacacaatccaccggtgtggtggtatgcaattgacaaatcaaggatctgatcgggtctcagtgtatctcagatgacgagaagagtggaagcgcttttggcctcgagtaatcgacaccttagccagtgagcacacgatgcaaagcaaccaaccacaatccaccatagagcttggaagtataaaataaccgacacattcaaccatgttcatgcactgaataccgaaacaatg
